# Supplementary material for: Hybridization History and Repetitive Element Content in the Genome of a Homoploid Hybrid, Yucca gloriosa (Asparagaceae)
Source: Front Plant Sci. 2021 Jan 15;11:573767. doi: 10.3389/fpls.2020.573767 (PMC7843428; doi:10.3389/fpls.2020.573767)
Supplement: Supplementary file 2 [file Data_Sheet_2.CSV]

Supplemental Table 1 - Geographic collection information for each genotype as well as SRA accession ID
Species	Genotype	Longitude	Latitude	SRA for whole genome shotgun	chloroplast assembly
Yucca aloifolia	YA11	-79.0646	33.50278333	SRX9434539	MT967232
Yucca aloifolia	YA23	-83.379064	33.927455	SRX8862341	MT967233
Yucca aloifolia	YA3	-75.63685	35.95751667	SRX8862638	MT967235
Yucca aloifolia	YA32	-81.567594	31.40646	SRX8860825	MT967234
Yucca aloifolia	YA7	-78.9256	33.6501	SRX9434014	n.a.
Yucca filamentosa	JMILL	-83.460798	33.938435	SRX8068350	MT967244
Yucca filamentosa	UGACR	-83.375138	33.943206	SRX7636096	MT967245
Yucca filamentosa	UGAIA	-83.379461	33.942191	SRX8068291	MT967246
Yucca filamentosa	Y22	-83.34246667	33.90708333	SRX7633920	MT967231
Yucca filamentosa	YF2	-75.63808333	35.95818333	SRX7633919	MT967236
Yucca filamentosa	YF27	-83.390319	33.921286	SRX8068295	MT967237
Yucca filamentosa	YF30	-83.333018	33.93201	SRX8068363	MT967238
Yucca filamentosa	YF39	-75.0568	38.58716667	SRX7633951	MT967239
Yucca filamentosa	YF4	-75.63393333	35.96481667	SRX8229663	MT967240
Yucca filamentosa	YF57	-75.42605	35.53221667	SRX8068293	MT967241
Yucca filamentosa	YF9	-79.06226667	33.5044	SRX8068310	MT967242
Yucca filamentosa	YFBB	-75.061221	38.58251	SRX8068306	MT967243
Yucca gloriosa	YG12	-79.06448333	33.50278333	SRX8894085	MT967247
Yucca gloriosa	YG13	-80.2931	32.50591667	SRX8894919	n.a.
Yucca gloriosa	YG15	-80.2957	32.50393333	SRX8899545	MT967248
Yucca gloriosa	YG16	-80.43033333	32.39086667	SRX8902541	MT967249
Yucca gloriosa	YG18	-81.40818333	31.11906667	SRX8908913	MT967250
Yucca gloriosa	YG19	-81.4348	31.02171667	SRX8910117	MT967251
Yucca gloriosa	YG1AB	-81.365561	31.1507	SRX8864932	MT967252
Yucca gloriosa	YG20	-81.36608333	31.14895	SRX8910344	MT967253
Yucca gloriosa	YG2AB	-81.365561	31.1507	SRX8876160	MT967254
Yucca gloriosa	YG36	-76.68546667	34.69531667	SRX8918443	MT967255
Yucca gloriosa	YG37	-76.67763333	34.69556667	SRX8920645	MT967256
Yucca gloriosa	YG43	-81.41156667	30.46376667	SRX8926146	MT967257
Yucca gloriosa	YG45	-81.4103	30.42898333	SRX8883978	MT967258
Yucca gloriosa	YG46	-81.41363333	30.43875	SRX8887593	MT967259
Yucca gloriosa	YG48	-81.45438333	30.50788333	SRX8894534	MT967260
Yucca gloriosa	YG51	-81.44495	30.52185	SRX8894953	MT967261
Yucca gloriosa	YG52	-81.44495	30.52185	SRX8901097	MT967262
Yucca gloriosa	YG53	-81.43803333	30.70468333	SRX8902811	MT967263
Yucca gloriosa	YG55	-75.55895	35.83296667	SRX8909109	MT967264
Yucca gloriosa	YG56	-75.42605	35.53221667	SRX8910303	MT967265
Yucca gloriosa	YG61	-75.4832	35.4698	SRX8912753	n.a.
Yucca gloriosa	YG70	-78.54221667	33.85128333	SRX8919966	MT967266
Yucca gloriosa	YGEudy	-81.42824	30.8464	SRX8921204	MT967267
Yucca gloriosa	YGG	-81.42824	30.8464	SRX8926444	MT967268
