# Supplementary material for: Hybridization History and Repetitive Element Content in the Genome of a Homoploid Hybrid, Yucca gloriosa (Asparagaceae)
Source: Front Plant Sci. 2021 Jan 15;11:573767. doi: 10.3389/fpls.2020.573767 (PMC7843428; doi:10.3389/fpls.2020.573767)
Supplement: Supplementary file 4 [file Data_Sheet_4.CSV]

ANOVA and Tukey post-hoc test results for family-lineage differences in abundance across the three species. P values corrected wtihin superfamilies
Superfamily	Family	pval	F	df1	df.residual	pval.BH	meanAbunYA	meanAbunYF	meanAbunYG	pval.yf.vs.ya	pval.yg.vs.ya	pval.yg.vs.yf
Gypsy	ATHILA_1_SBi_I	0.741919669	0.301003344	2	36	0.774609041	0	0	4.03E-05	1	0.884442478	0.764217486
Gypsy	ATHILA_3_SBi_I	0.823897169	0.194755617	2	36	0.840070875	0	4.41E-05	3.78E-05	0.809325902	0.858529612	0.974947094
Gypsy	ATHILA_4_SBi_I	0.287071352	1.292307692	2	36	0.386126741	0	4.85E-05	0	0.594171302	1	0.270976538
Gypsy	ATHILA_6_SBi_I	0.741919669	0.301003344	2	36	0.774609041	0	0	4.24E-05	1	0.884442478	0.764217486
Gypsy	BAGY1_HV_int	0.114328688	2.304729827	2	36	0.17753698	0	4.67E-05	4.23E-05	0.91754965	0.258820573	0.205076602
Gypsy	BAGY2_HV_int	0.489303886	0.729152886	2	36	0.608646298	0	9.47E-05	4.36E-05	0.652608704	0.977751762	0.50777389
Gypsy	CEREBA_HV_int	2.28E-11	52.22862286	2	36	8.72E-11	0.000204211	0.000725376	0.000248554	2.37E-07	0.811852262	2.83E-11
Gypsy	CRM	0.3693046	1.024212462	2	36	0.482936784	6.07E-05	4.94E-05	4.13E-05	0.986556347	0.587050166	0.449914729
Gypsy	CRM_INT	0.32488338	1.160143412	2	36	0.431298543	0	4.76E-05	5.94E-05	0.319631326	0.640003366	0.578760925
Gypsy	CRMA1_I	0.500909312	0.704777859	2	36	0.619306058	6.07E-05	9.57E-05	6.40E-05	0.488767597	0.741492048	0.735282473
Gypsy	DEL_LH	0.381204842	0.990722266	2	36	0.494027823	0.000179809	0.00010135	6.98E-05	0.606043998	0.357356688	0.862488422
Gypsy	ERIKA1_TM_LTR	0.654048647	0.429620447	2	36	0.748182751	0	5.40E-05	4.16E-05	0.724506536	0.953732416	0.70713556
Gypsy	GYPSIA_I	0.005294796	6.083817489	2	36	0.0100634	0	9.70E-05	6.63E-05	0.017861938	0.53037908	0.012846424
Gypsy	GypsO_I	0.020142747	4.360841001	2	36	0.036044915	0.000121343	0	4.14E-05	0.023502037	0.020584216	0.965530458
Gypsy	GYPSOR1_I	0.086273629	2.624830609	2	36	0.1378576	5.82E-05	6.33E-05	4.03E-05	0.63693117	0.125888375	0.297912241
Gypsy	Gypsy_1_BDi_I	0.538845587	0.629069091	2	36	0.645035562	0	0	4.06E-05	1	0.774486679	0.573003632
Gypsy	Gypsy_1_BDi_LTR	0.623482706	0.478688686	2	36	0.725420944	0	4.77E-05	4.31E-05	0.606559169	0.796176578	0.830539279
Gypsy	Gypsy_10_SB_I	0.741919669	0.301003344	2	36	0.774609041	0	0	3.98E-05	1	0.884442478	0.764217486
Gypsy	Gypsy_10_Sit_I	0.586569616	0.5414477	2	36	0.689022275	7.75E-05	6.53E-05	6.55E-05	0.639458071	0.912486955	0.675378262
Gypsy	Gypsy_10_TA_LTR	0.741919669	0.301003344	2	36	0.774609041	0	0	4.69E-05	1	0.884442478	0.764217486
Gypsy	Gypsy_104_ZM_I	0.287071352	1.292307692	2	36	0.386126741	0	4.68E-05	0	0.594171302	1	0.270976538
Gypsy	Gypsy_108_SB_I	0.541559463	0.623870421	2	36	0.645035562	5.57E-05	4.74E-05	4.06E-05	0.544669763	0.547605439	0.990057576
Gypsy	Gypsy_108_ZM_I	0.287071352	1.292307692	2	36	0.386126741	0	4.65E-05	0	0.594171302	1	0.270976538
Gypsy	Gypsy_11_Sit_I	0.722414064	0.328111433	2	36	0.774609041	5.46E-05	8.40E-05	6.76E-05	0.741390128	0.921213455	0.813432596
Gypsy	Gypsy_110_SB_I	0.287071352	1.292307692	2	36	0.386126741	0	5.40E-05	0	0.594171302	1	0.270976538
Gypsy	Gypsy_112_SB_I	0.623423741	0.478785781	2	36	0.725420944	5.15E-05	6.21E-05	4.96E-05	0.980220975	0.743926854	0.713778262
Gypsy	Gypsy_112_ZM_I	0.83846594	0.177046357	2	36	0.850980357	6.07E-05	7.18E-05	5.08E-05	0.991033079	0.965407322	0.831610872
Gypsy	Gypsy_116_ZM_I	0.731053712	0.316010258	2	36	0.774609041	0	4.76E-05	5.38E-05	0.709998515	0.784046302	0.957258738
Gypsy	Gypsy_117_SB_I	0.383182332	0.985264207	2	36	0.494027823	5.34E-05	6.85E-05	6.03E-05	0.349815024	0.522803225	0.807317411
Gypsy	Gypsy_117_ZM_I	0.287071352	1.292307692	2	36	0.386126741	0	5.03E-05	0	0.594171302	1	0.270976538
Gypsy	Gypsy_12_SB_I	0.389348685	0.968433463	2	36	0.49954171	4.96E-05	7.15E-05	4.44E-05	0.408956292	0.760120394	0.568877866
Gypsy	Gypsy_12_TA_I	0.957124814	0.04387486	2	36	0.957124814	5.34E-05	4.94E-05	6.82E-05	0.961982993	0.990723617	0.970648879
Gypsy	Gypsy_12_TA_LTR	0.539052869	0.628671051	2	36	0.645035562	0	0	9.08E-05	1	0.774610915	0.573202059
Gypsy	Gypsy_120_OS_I	0.390794042	0.964529141	2	36	0.500347183	0	4.70E-05	4.02E-05	0.403953505	0.744661287	0.583972734
Gypsy	Gypsy_120_OS_LTR	4.05E-07	22.77477609	2	36	1.10E-06	0	0.000327504	0.000241801	2.08E-07	1.35E-05	0.020094308
Gypsy	Gypsy_120_SB_I	7.46E-11	47.74902317	2	36	2.79E-10	0.013504344	0.028439341	0.008429023	0.000173594	0.230625587	3.48E-11
Gypsy	Gypsy_121_ZM_I	0.38409874	0.982744907	2	36	0.494027823	0	0	4.28E-05	1	0.672040501	0.422498537
Gypsy	Gypsy_122_SBi_I	0.741919669	0.301003344	2	36	0.774609041	0	0	4.14E-05	1	0.884442478	0.764217486
Gypsy	Gypsy_124_SBi_I	0.070745075	2.853467093	2	36	0.115764669	0	5.04E-05	0	0.323825478	1	0.063673034
Gypsy	Gypsy_125_SBi_I	0.027946313	3.957748644	2	36	0.048726905	4.96E-05	6.19E-05	4.17E-05	0.184457805	0.993658861	0.026069102
Gypsy	Gypsy_127_SBi_I	0.101998706	2.433867805	2	36	0.159650149	5.34E-05	0	4.48E-05	0.093524076	0.12633767	0.879942392
Gypsy	Gypsy_127_ZM_I	0.450817767	0.814586173	2	36	0.568866956	0.000111434	4.81E-05	4.74E-05	0.985678768	0.797274409	0.452966049
Gypsy	Gypsy_129_SBi_I	0.07161339	2.839338865	2	36	0.116873052	0	0	4.19E-05	1	0.325575939	0.093207484
Gypsy	Gypsy_13_TA_I	0.741919669	0.301003344	2	36	0.774609041	0	0	4.69E-05	1	0.884442478	0.764217486
Gypsy	Gypsy_130_ZM_I	0.287071352	1.292307692	2	36	0.386126741	0	4.86E-05	0	0.594171302	1	0.270976538
Gypsy	Gypsy_130_ZM_LTR	0.817010284	0.203242463	2	36	0.840070875	0	4.85E-05	3.99E-05	0.800734416	0.862374002	0.965843946
Gypsy	Gypsy_131_SBi_I	0.229767088	1.532440729	2	36	0.333216725	5.71E-05	7.44E-05	4.73E-05	0.619758029	0.98660349	0.205482384
Gypsy	Gypsy_132_SBi_I	0.783609864	0.245503153	2	36	0.812829215	4.96E-05	7.97E-05	4.56E-05	0.84450597	0.982392131	0.808032342
Gypsy	Gypsy_133_SBi_I	0.5119865	0.682062048	2	36	0.630454201	0	8.09E-05	5.52E-05	0.491868145	0.719744958	0.771814186
Gypsy	Gypsy_135_OS_I	0.690006024	0.37490586	2	36	0.774609041	0	4.68E-05	3.97E-05	0.742206246	0.948297134	0.750896795
Gypsy	Gypsy_135_SBi_I	0.046827411	3.337012325	2	36	0.079386082	5.49E-05	8.89E-05	5.26E-05	0.996694361	0.297223674	0.059288167
Gypsy	Gypsy_136_SBi_I	0.487090365	0.733871231	2	36	0.60712689	0	4.77E-05	4.30E-05	0.548441969	0.885195009	0.587267904
Gypsy	Gypsy_137_SBi_I	0.144110021	2.045261085	2	36	0.220488332	0.000114037	7.35E-05	5.56E-05	0.987328196	0.377647684	0.198164225
Gypsy	Gypsy_137_ZM_I	0.287071352	1.292307692	2	36	0.386126741	0	4.85E-05	0	0.594171302	1	0.270976538
Gypsy	Gypsy_139_ZM_I	0.741919669	0.301003344	2	36	0.774609041	0	0	4.15E-05	1	0.884442478	0.764217486
Gypsy	Gypsy_14_BD_I	0.159277372	1.934129641	2	36	0.240092984	0	4.58E-05	4.85E-05	0.810078115	0.246655273	0.340498907
Gypsy	Gypsy_14_SB_I	0.000503629	9.446602669	2	36	0.00107394	0.000151489	0.00028571	0.000167609	0.037633704	0.994504302	0.000394237
Gypsy	Gypsy_140_SBi_I	0.004775297	6.222386517	2	36	0.009132755	0.000110398	4.70E-05	7.96E-05	0.015806924	0.00332843	0.859482321
Gypsy	Gypsy_141_SBi_I	0.021581139	4.275318873	2	36	0.038394351	0.000111434	0	4.03E-05	0.024778834	0.022282033	0.961955405
Gypsy	Gypsy_144_OS_I	0.009014399	5.382294689	2	36	0.016567003	0	9.20E-05	7.26E-05	0.006369553	0.0379296	0.324339178
Gypsy	Gypsy_146_OS_I	0.040594338	3.507007157	2	36	0.069395907	0	6.61E-05	5.00E-05	0.087603055	0.693859041	0.070429123
Gypsy	Gypsy_146B_OS_I	0.002823572	6.939904828	2	36	0.005556354	0	0.000197797	0.000157049	0.002235772	0.005798733	0.607878117
Gypsy	Gypsy_148_OS_LTR	0.060651136	3.032580697	2	36	0.101694508	0	9.57E-05	1.00E-04	0.099167794	0.050065706	0.973911112
Gypsy	Gypsy_15_Sit_I	0.078072635	2.739598636	2	36	0.125738033	0	8.33E-05	5.75E-05	0.062890239	0.174601077	0.557002079
Gypsy	Gypsy_151_OS_I	0.303604568	1.232385475	2	36	0.405689947	0	5.96E-05	6.39E-05	0.546890646	0.282307207	0.821970728
Gypsy	Gypsy_159_ZM_I	0.424727648	0.877002401	2	36	0.539280748	0	0	5.47E-05	1	0.701068424	0.462515021
Gypsy	Gypsy_16_SB_I	0.220567351	1.576833037	2	36	0.32139814	4.96E-05	6.94E-05	3.98E-05	0.999778744	0.540762122	0.252969125
Gypsy	Gypsy_16_Sit_I	0.227528403	1.543068243	2	36	0.330753877	5.34E-05	0	3.99E-05	0.209527583	0.479106041	0.560620203
Gypsy	Gypsy_161_OS_I	0.287071352	1.292307692	2	36	0.386126741	0	4.79E-05	0	0.594171302	1	0.270976538
Gypsy	Gypsy_161_ZM_I	0.499473479	0.707761061	2	36	0.618780909	5.71E-05	4.65E-05	4.52E-05	0.524387099	0.831293695	0.648858584
Gypsy	Gypsy_162_ZM_I	0.741919669	0.301003344	2	36	0.774609041	0	0	3.52E-05	1	0.884442478	0.764217486
Gypsy	Gypsy_167_OS_I	0.265389663	1.376661363	2	36	0.380371133	0	0	4.18E-05	1	0.574657885	0.302931496
Gypsy	Gypsy_168_ZM_I	0.746834422	0.294291636	2	36	0.77731746	5.46E-05	6.47E-05	6.77E-05	0.867058825	0.733426905	0.951592995
Gypsy	Gypsy_169_ZM_I	0.538932899	0.628901407	2	36	0.645035562	0	0	4.02E-05	1	0.774539014	0.573087215
Gypsy	Gypsy_17_BD_I	0.377161791	1.001975097	2	36	0.492159949	5.15E-05	9.34E-05	4.97E-05	0.999883414	0.659792488	0.419120095
Gypsy	Gypsy_17_Sit_I	0.69247584	0.371258782	2	36	0.774609041	0	4.86E-05	4.15E-05	0.743456922	0.94791953	0.753900922
Gypsy	Gypsy_170_ZM_I	0.676638059	0.394888018	2	36	0.771140581	5.71E-05	7.40E-05	5.50E-05	0.685209596	0.884923823	0.801342428
Gypsy	Gypsy_174_ZM_I	0.741919669	0.301003344	2	36	0.774609041	0	0	4.16E-05	1	0.884442478	0.764217486
Gypsy	Gypsy_175_OS_I	0.287071352	1.292307692	2	36	0.386126741	0	4.67E-05	0	0.594171302	1	0.270976538
Gypsy	Gypsy_175_OS_LTR	0.000285238	10.32731851	2	36	0.000623448	0	0.000143867	0.000128569	0.000236934	0.000623966	0.567879906
Gypsy	Gypsy_18_BD_I	0.574359457	0.563129064	2	36	0.67727936	0	4.94E-05	4.03E-05	0.572319628	0.812354359	0.756829947
Gypsy	Gypsy_18_Sit_I	0.651698458	0.433306498	2	36	0.748182751	0	4.77E-05	4.06E-05	0.626633877	0.715575352	0.943296457
Gypsy	Gypsy_182_OS_I	0.741919669	0.301003344	2	36	0.774609041	0	0	4.01E-05	1	0.884442478	0.764217486
Gypsy	Gypsy_189_OS_I	0.070545899	2.856733681	2	36	0.115764669	0	4.72E-05	0	0.323422178	1	0.063488639
Gypsy	Gypsy_189_ZM_I	0.111200514	2.336048645	2	36	0.173167213	0	4.63E-05	4.17E-05	0.20895037	0.832706341	0.149607651
Gypsy	Gypsy_18A_SB_I	0.355726799	1.063843874	2	36	0.466177304	0.000143377	0.000106754	0.000107933	0.3264423	0.435787287	0.880559352
Gypsy	Gypsy_19_BD_I	0.093931294	2.527619979	2	36	0.148927337	5.34E-05	6.84E-05	0	0.995420599	0.330859773	0.128796796
Gypsy	Gypsy_19_SB_I	0.326236288	1.155720441	2	36	0.43215716	0.000104982	0.000106234	8.21E-05	0.881238307	0.872342979	0.298620196
Gypsy	Gypsy_19_SB_LTR	0.824971562	0.193438377	2	36	0.840070875	0	5.03E-05	4.33E-05	0.810726905	0.858140826	0.976148174
Gypsy	Gypsy_19_Sit_I	0.008851647	5.405974287	2	36	0.016366186	8.15E-05	5.87E-05	5.68E-05	0.011658851	0.008573897	0.980173394
Gypsy	Gypsy_19_Sit_LTR	0.382117744	0.988198866	2	36	0.494027823	0	0	4.23E-05	1	0.670578387	0.420536981
Gypsy	Gypsy_190_OS_I	0.250262483	1.439941937	2	36	0.361227924	0	4.77E-05	4.03E-05	0.445883671	0.964308557	0.265063976
Gypsy	Gypsy_190_ZM_I	0.588966515	0.537247537	2	36	0.690512466	0	4.86E-05	4.08E-05	0.581984548	0.807546139	0.778863158
Gypsy	Gypsy_191_ZM_I	0.470709303	0.769508752	2	36	0.590315765	0	4.79E-05	6.04E-05	0.463210366	0.737138547	0.69973449
Gypsy	Gypsy_193_ZM_I	0.717735818	0.334727966	2	36	0.774609041	0	4.41E-05	4.03E-05	0.756544136	0.944017664	0.784596821
Gypsy	Gypsy_194_OS_I	4.16E-17	128.3352267	2	36	3.35E-16	0	0.01097423	0.004763402	0	2.90E-07	0
Gypsy	Gypsy_196_ZM_I	0.384243862	0.982346531	2	36	0.494027823	0	4.74E-05	4.88E-05	0.929868279	0.512260295	0.53961665
Gypsy	Gypsy_199_OS_I	0.002504323	7.106704574	2	36	0.004976121	0	0.000149531	0.000144862	0.00373076	0.002367381	0.983421747
Gypsy	Gypsy_199_ZM_I	0.182867223	1.78176129	2	36	0.27098	0	6.41E-05	3.88E-05	0.317851132	0.898615617	0.218943534
Gypsy	Gypsy_2_PD_I	0.100540698	2.450218631	2	36	0.158177139	0.000226687	0.000109778	0.000178037	0.13152521	0.601350271	0.204373324
Gypsy	Gypsy_2_Sit_I	0.637207774	0.456348377	2	36	0.737185554	0	4.64E-05	4.09E-05	0.670839154	0.620764732	0.999848017
Gypsy	Gypsy_2_TA	0.564654673	0.5807116	2	36	0.669706706	5.34E-05	7.01E-05	4.31E-05	0.998646229	0.76767904	0.611476043
Gypsy	Gypsy_20_SB_I	1.38E-05	15.51530123	2	36	3.30E-05	6.07E-05	8.06E-05	5.21E-05	0.015057931	0.850546795	8.60E-06
Gypsy	Gypsy_20_Sit_I	0.850226332	0.16298617	2	36	0.860063662	8.05E-05	7.27E-05	5.78E-05	0.839910023	0.871309145	0.98572799
Gypsy	Gypsy_201_ZM_I	0.097650806	2.483380168	2	36	0.154424531	5.52E-05	4.41E-05	4.23E-05	0.082201018	0.151352845	0.751397174
Gypsy	Gypsy_202_ZM_LTR	0.707363464	0.349561597	2	36	0.774609041	0	4.67E-05	4.15E-05	0.751102266	0.945629262	0.771999754
Gypsy	Gypsy_203_OS_I	0.741919669	0.301003344	2	36	0.774609041	0	0	4.12E-05	1	0.884442478	0.764217486
Gypsy	Gypsy_203_ZM_I	0.741919669	0.301003344	2	36	0.774609041	0	0	4.69E-05	1	0.884442478	0.764217486
Gypsy	Gypsy_204_ZM_I	0.008909316	5.397531453	2	36	0.016423197	5.46E-05	5.04E-05	4.09E-05	0.053749953	0.006514809	0.590622777
Gypsy	Gypsy_206_OS_I	0.001160478	8.202831559	2	36	0.002423934	0	0.000194705	0.000142838	0.000744311	0.007624065	0.207995251
Gypsy	Gypsy_209B_OS_I	0.382489822	0.98717221	2	36	0.494027823	0	0	4.13E-05	1	0.670853358	0.420905485
Gypsy	Gypsy_21_BD_I	0.255612893	1.417109253	2	36	0.368082566	5.53E-05	8.91E-05	5.10E-05	0.998721829	0.542327711	0.302626591
Gypsy	Gypsy_21_OS_I	0.026163743	4.03829884	2	36	0.046012099	6.07E-05	7.91E-05	4.25E-05	0.296821451	0.961675772	0.020611131
Gypsy	Gypsy_21_Sit_I	0.163377481	1.906002295	2	36	0.24566835	5.71E-05	4.67E-05	4.98E-05	0.139050148	0.268276547	0.711404575
Gypsy	Gypsy_213_OS_I	0.741919669	0.301003344	2	36	0.774609041	0	0	4.01E-05	1	0.884442478	0.764217486
Gypsy	Gypsy_215_OS_I	0.142107358	2.06085148	2	36	0.21796918	0	7.92E-05	5.84E-05	0.141132435	0.469906472	0.372033393
Gypsy	Gypsy_22_BD_I	0.528057966	0.650010599	2	36	0.645035562	4.96E-05	7.36E-05	8.10E-05	0.591000179	0.903056779	0.6186476
Gypsy	Gypsy_22_SB_I	0.287071352	1.292307692	2	36	0.386126741	0	4.41E-05	0	0.594171302	1	0.270976538
Gypsy	Gypsy_222_OS_I	0.287071352	1.292307692	2	36	0.386126741	0	5.40E-05	0	0.594171302	1	0.270976538
Gypsy	Gypsy_223_OS_I	0.698076784	0.363038714	2	36	0.774609041	0	5.03E-05	4.36E-05	0.746311382	0.947060829	0.760712047
Gypsy	Gypsy_227_OS_I	0.570849379	0.569451961	2	36	0.674439807	0	0	6.15E-05	1	0.793332626	0.603553
Gypsy	Gypsy_23_BD_I	0.741919669	0.301003344	2	36	0.774609041	0	0	4.12E-05	1	0.884442478	0.764217486
Gypsy	Gypsy_23_OS_LTR	0.750362051	0.289502897	2	36	0.779663116	4.96E-05	4.85E-05	5.14E-05	0.768395521	0.931042027	0.832366269
Gypsy	Gypsy_230_OS_I	0.287071352	1.292307692	2	36	0.386126741	0	4.85E-05	0	0.594171302	1	0.270976538
Gypsy	Gypsy_24_BD_I	0.283846046	1.304421489	2	36	0.386126741	0	4.87E-05	5.90E-05	0.284729768	0.629005669	0.520817813
Gypsy	Gypsy_25_BD_I	0.741919669	0.301003344	2	36	0.774609041	0	0	4.15E-05	1	0.884442478	0.764217486
Gypsy	Gypsy_25_OS_LTR	0.287071352	1.292307692	2	36	0.386126741	0	5.40E-05	0	0.594171302	1	0.270976538
Gypsy	Gypsy_25_SB_I	0.075078204	2.784709387	2	36	0.122201757	5.34E-05	4.73E-05	3.75E-05	0.921454017	0.512330352	0.073238058
Gypsy	Gypsy_25_SB_LTR	0.722684163	0.327730808	2	36	0.774609041	0	4.74E-05	4.39E-05	0.759176215	0.943243636	0.790601883
Gypsy	Gypsy_26_OS_I	0.698019654	0.363122207	2	36	0.774609041	0	4.65E-05	4.03E-05	0.746282137	0.947069605	0.760642585
Gypsy	Gypsy_26_OS_LTR	0.016044108	4.645253982	2	36	0.028794703	5.15E-05	0	4.33E-05	0.012143921	0.035914933	0.567362073
Gypsy	Gypsy_27_BD_I	0.287071352	1.292307692	2	36	0.386126741	0	5.40E-05	0	0.594171302	1	0.270976538
Gypsy	Gypsy_27_OS_I	0.000258807	10.48076498	2	36	0.000569747	0.000983821	0.000605538	0.000489349	0.007703371	0.000178953	0.267039249
Gypsy	Gypsy_28_SB_I	0.565906206	0.57842631	2	36	0.669892839	5.57E-05	9.10E-05	4.08E-05	0.840838677	0.992986612	0.538969606
Gypsy	Gypsy_29_BD_I	0.287071352	1.292307692	2	36	0.386126741	0	5.40E-05	0	0.594171302	1	0.270976538
Gypsy	Gypsy_29_SB_I	0.484164848	0.740142106	2	36	0.604712014	0	4.92E-05	4.27E-05	0.490896711	0.48738919	0.990800907
Gypsy	Gypsy_3_BD_I	0.004689028	6.246931977	2	36	0.008995878	8.05E-05	4.67E-05	4.29E-05	0.008896363	0.003788203	0.995065537
Gypsy	Gypsy_3_OS_I	4.23E-07	22.68043508	2	36	1.14E-06	0.000989213	0.002356055	0.00114987	0.000171915	0.832723819	5.41E-07
Gypsy	Gypsy_30_SB_I	0.445337882	0.827373894	2	36	0.564279055	4.96E-05	0	6.20E-05	0.639207434	0.985340856	0.453790956
Gypsy	Gypsy_31_OS_I	0.865087682	0.145509398	2	36	0.869349198	5.57E-05	4.55E-05	4.20E-05	0.864989584	0.868307163	0.997143491
Gypsy	Gypsy_33_BD_I	0.101998706	2.433867805	2	36	0.159650149	5.34E-05	0	4.48E-05	0.093524076	0.12633767	0.879942392
Gypsy	Gypsy_33_OS_I	0.000471673	9.546741347	2	36	0.001012856	4.96E-05	0.000230435	0.000137173	0.000810032	0.09478223	0.006632151
Gypsy	Gypsy_34_BD_I	0.555103879	0.598329385	2	36	0.659657425	0	4.73E-05	5.18E-05	0.528299189	0.714183676	0.832914526
Gypsy	Gypsy_34_SB_I	0.06471872	2.956868985	2	36	0.108218188	6.07E-05	0	4.15E-05	0.061961179	0.076588175	0.903851789
Gypsy	Gypsy_38_OS_I	0.538793784	0.629168592	2	36	0.645035562	0	0	4.08E-05	1	0.774455625	0.572954041
Gypsy	Gypsy_3B_OS_I	0.008177336	5.509235861	2	36	0.015165242	0	7.18E-05	5.38E-05	0.025721055	0.572805346	0.018116199
Gypsy	Gypsy_4_BD_LTR	0.00160509	7.734903266	2	36	0.003296359	0.001024522	0.000859848	0.000693299	0.264070929	0.004018055	0.037181633
Gypsy	Gypsy_4_BDi_I	0.197210832	1.69894729	2	36	0.291529056	4.96E-05	0	4.00E-05	0.170168219	0.32323371	0.708710513
Gypsy	Gypsy_4_HV_I	0.741919669	0.301003344	2	36	0.774609041	0	0	4.69E-05	1	0.884442478	0.764217486
Gypsy	Gypsy_4_TA	0.741919669	0.301003344	2	36	0.774609041	0	0	4.69E-05	1	0.884442478	0.764217486
Gypsy	Gypsy_40_BD_I	0.207894281	1.641296045	2	36	0.306581446	0.000111434	9.74E-05	5.70E-05	0.645799178	0.966574584	0.181840657
Gypsy	Gypsy_41_OS_LTR	6.26E-24	332.2403503	2	36	1.82E-22	0.005486531	0.001549763	0.000816054	0	0	2.02E-06
Gypsy	Gypsy_41C_OS_LTR	9.52E-13	65.77645524	2	36	4.35E-12	0	0.003507917	0.002037606	8.94E-13	1.12E-07	2.59E-08
Gypsy	Gypsy_43_BD_I	0.03125735	3.82158408	2	36	0.053734546	0	5.62E-05	4.54E-05	0.052458223	0.514650121	0.078008754
Gypsy	Gypsy_44_BD_I	0.14452456	2.042062545	2	36	0.220571149	0.00011238	9.79E-05	5.28E-05	0.136412352	0.167805279	0.915589542
Gypsy	Gypsy_45_BD_I	0.287071352	1.292307692	2	36	0.386126741	0	4.67E-05	0	0.594171302	1	0.270976538
Gypsy	Gypsy_5_BD_I	0.741919669	0.301003344	2	36	0.774609041	0	0	4.12E-05	1	0.884442478	0.764217486
Gypsy	Gypsy_5_BDi_I	0.741919669	0.301003344	2	36	0.774609041	0	0	4.16E-05	1	0.884442478	0.764217486
Gypsy	Gypsy_5_OS_LTR	0.024412082	4.12330541	2	36	0.043304911	0.00067551	0.000702543	0.000541821	0.956662353	0.295218161	0.027367657
Gypsy	Gypsy_5_PD_I	0.741919669	0.301003344	2	36	0.774609041	0	0	4.69E-05	1	0.884442478	0.764217486
Gypsy	Gypsy_5_Sit_I	0.068590313	2.889332979	2	36	0.114068672	0	8.55E-05	4.85E-05	0.124117007	0.710632381	0.114797805
Gypsy	Gypsy_5_TA_I	0.741919669	0.301003344	2	36	0.774609041	0	0	9.37E-05	1	0.884442478	0.764217486
Gypsy	Gypsy_50C_OS_LTR	1.08E-15	104.1382652	2	36	7.08E-15	0	0.003221196	0.002800004	0	0	0.015299466
Gypsy	Gypsy_51_BD_I	0.077764824	2.744150804	2	36	0.12557275	5.34E-05	0	3.97E-05	0.073010239	0.093801611	0.894168826
Gypsy	Gypsy_52_BD_I	0.013694928	4.845305116	2	36	0.024723587	0	4.82E-05	0	0.154104271	1	0.011857196
Gypsy	Gypsy_52_OS_LTR	0.001345449	7.988420092	2	36	0.002800731	0	0.000147304	8.32E-05	0.002144286	0.135696762	0.013695734
Gypsy	Gypsy_53_BD_I	0.741919669	0.301003344	2	36	0.774609041	0	0	4.36E-05	1	0.884442478	0.764217486
Gypsy	Gypsy_53_SB_LTR	1.86E-07	24.57447865	2	36	5.23E-07	0.000274889	0.000283408	9.70E-05	0.985155114	0.000572231	5.92E-07
Gypsy	Gypsy_54_SB_I	0.287071352	1.292307692	2	36	0.386126741	0	4.85E-05	0	0.594171302	1	0.270976538
Gypsy	Gypsy_55_OS_LTR	2.55E-11	51.79450397	2	36	9.68E-11	0	0.005025229	0.003297972	1.46E-11	6.12E-08	7.97E-06
Gypsy	Gypsy_5B_OS_LTR	1.61E-15	101.4487914	2	36	9.93E-15	0.005273169	0.002609981	0.002367332	0	0	0.198480728
Gypsy	Gypsy_5C_OS_LTR	0.540374609	0.626136724	2	36	0.645035562	0	0	4.36E-05	1	0.775402427	0.574467159
Gypsy	Gypsy_5D_OS_LTR	2.11E-13	73.08926613	2	36	1.04E-12	0	0.001548594	0.00128183	0	2.94E-12	0.00614514
Gypsy	Gypsy_5H_OS_LTR	0.65047185	0.435235895	2	36	0.748182751	0	5.40E-05	4.12E-05	0.722793814	0.954267622	0.70278181
Gypsy	Gypsy_5I_OS_LTR	6.23E-12	57.47148188	2	36	2.53E-11	0	0.001058865	0.000908853	5.17E-12	3.99E-11	0.057937999
Gypsy	Gypsy_5J_OS_LTR	0.000143892	11.42489076	2	36	0.000320226	0	0.000140985	0.000233891	0.04548377	0.000223731	0.032855505
Gypsy	Gypsy_5L_OS_LTR	1.13E-10	46.24386056	2	36	4.17E-10	0	0.001433258	0.001127227	5.82E-11	3.31E-09	0.006405757
Gypsy	Gypsy_6_BDi_I	0.741919669	0.301003344	2	36	0.774609041	0	0	4.66E-05	1	0.884442478	0.764217486
Gypsy	Gypsy_6_PD_LTR	0.49626655	0.714456852	2	36	0.616055027	0	9.48E-05	4.88E-05	0.466676801	0.574100531	0.912945476
Gypsy	Gypsy_6_SB_I	0.903846273	0.101380417	2	36	0.906809704	5.27E-05	6.36E-05	6.17E-05	0.897178972	0.949118591	0.964625918
Gypsy	Gypsy_60_SB_I	0.217656868	1.591285279	2	36	0.317914089	0	7.23E-05	4.69E-05	0.438902906	0.978417151	0.222666911
Gypsy	Gypsy_62_OS_I	0.741919669	0.301003344	2	36	0.774609041	0	0	4.36E-05	1	0.884442478	0.764217486
Gypsy	Gypsy_7_HV_I	0.287071352	1.292307692	2	36	0.386126741	0	4.85E-05	0	0.594171302	1	0.270976538
Gypsy	Gypsy_7_OS_LTR	0.741919669	0.301003344	2	36	0.774609041	0	0	4.69E-05	1	0.884442478	0.764217486
Gypsy	Gypsy_70_ZM	0.155888968	1.95795757	2	36	0.237270933	5.46E-05	8.12E-05	4.14E-05	0.949064118	0.333736135	0.244223945
Gypsy	Gypsy_71_ZM	0.172261515	1.847531072	2	36	0.257131822	5.57E-05	0	4.19E-05	0.147259391	0.277381882	0.722011358
Gypsy	Gypsy_72B_OS_I	0.535908105	0.634727338	2	36	0.645035562	0	4.85E-05	4.04E-05	0.877532545	0.578096196	0.759483552
Gypsy	Gypsy_73_ZM	0.541745554	0.623514954	2	36	0.645035562	0	0	3.88E-05	1	0.776222155	0.575779034
Gypsy	Gypsy_74_OS_I	0.004948513	6.17448564	2	36	0.009434548	0	0.000109563	9.47E-05	0.003414716	0.01822928	0.366327315
Gypsy	Gypsy_77_OS_I	0.48404818	0.740393015	2	36	0.604712014	0	4.67E-05	5.00E-05	0.924070657	0.578427777	0.654183565
Gypsy	Gypsy_77_ZM	0.696415876	0.365469017	2	36	0.774609041	0	4.67E-05	4.03E-05	0.745462241	0.947315823	0.758692505
Gypsy	Gypsy_78_ZM	0.822635547	0.196304723	2	36	0.840070875	0	4.85E-05	4.13E-05	0.807758698	0.858695268	0.97376306
Gypsy	Gypsy_79_OS_I	0.741919669	0.301003344	2	36	0.774609041	0	0	4.36E-05	1	0.884442478	0.764217486
Gypsy	Gypsy_8_OS_I	1.14E-09	38.49766997	2	36	3.98E-09	0.001043523	0.00286832	0.001470062	3.62E-07	0.234557254	4.09E-09
Gypsy	Gypsy_80_OS_I	0.741919669	0.301003344	2	36	0.774609041	0	0	8.24E-05	1	0.884442478	0.764217486
Gypsy	Gypsy_80_ZM	0.294108297	1.266369212	2	36	0.394724293	5.49E-05	7.17E-05	5.44E-05	0.285003629	0.318626973	0.953887962
Gypsy	Gypsy_81_ZM_I	0.673901642	0.399029722	2	36	0.76945486	5.57E-05	5.40E-05	6.24E-05	0.690226098	0.666730793	0.998996255
Gypsy	Gypsy_82_OS_I	0.323767981	1.163804557	2	36	0.430752184	0	0	5.55E-05	1	0.625263441	0.362279565
Gypsy	Gypsy_82_ZM_I	0.176912368	1.818177618	2	36	0.263431556	0	0	4.24E-05	1	0.483053691	0.210317975
Gypsy	Gypsy_83_ZM_I	0.287071352	1.292307692	2	36	0.386126741	0	5.03E-05	0	0.594171302	1	0.270976538
Gypsy	Gypsy_85_OS_I	0.654048647	0.429620447	2	36	0.748182751	0	5.40E-05	4.16E-05	0.724506536	0.953732416	0.70713556
Gypsy	Gypsy_86_OS_I	0.538709333	0.629330826	2	36	0.645035562	0	0	3.94E-05	1	0.774404997	0.572873194
Gypsy	Gypsy_86_SB_I	0.069909495	2.867236609	2	36	0.115655628	0	4.58E-05	0	0.322129077	1	0.06289959
Gypsy	Gypsy_87_OS_LTR	5.87E-20	192.7119116	2	36	7.81E-19	0	0.008154271	0.007203493	0	0	0.003092792
Gypsy	Gypsy_87_ZM_I	0.698798718	0.361984256	2	36	0.774609041	0	4.79E-05	4.16E-05	0.746681186	0.946949898	0.761589801
Gypsy	Gypsy_88_OS_I	6.73E-08	27.05371971	2	36	1.99E-07	0	0.000139284	0	0.000208555	1	5.53E-08
Gypsy	Gypsy_89_ZM_I	0.53876551	0.629222906	2	36	0.645035562	0	0	4.09E-05	1	0.774438675	0.572926973
Gypsy	Gypsy_8B_OS_I	0.651193263	0.434100682	2	36	0.748182751	8.12E-05	5.73E-05	5.65E-05	0.744907793	0.624057281	0.977219601
Gypsy	Gypsy_9_BD_I	0.818345701	0.201590914	2	36	0.840070875	0	5.03E-05	4.17E-05	0.802297368	0.861853056	0.967454456
Gypsy	Gypsy_9_TA_I	0.698817008	0.361957557	2	36	0.774609041	0	5.40E-05	4.69E-05	0.746690561	0.946947087	0.761612038
Gypsy	Gypsy_91_ZM_I	0.287071352	1.292307692	2	36	0.386126741	0	4.85E-05	0	0.594171302	1	0.270976538
Gypsy	Gypsy_92_OS_I	0.281040755	1.315076505	2	36	0.386126741	0	4.74E-05	4.39E-05	0.466035454	0.959617156	0.300936813
Gypsy	Gypsy_92_SB_I	0.287071352	1.292307692	2	36	0.386126741	0	4.68E-05	0	0.594171302	1	0.270976538
Gypsy	Gypsy_92_ZM_I	0.011493685	5.06878737	2	36	0.020934927	0.00020329	9.66E-05	0.00011047	0.022168313	0.009064225	0.980317902
Gypsy	Gypsy_93_SB_I	0.53873219	0.629286914	2	36	0.645035562	0	0	4.08E-05	1	0.774418701	0.572895076
Gypsy	Gypsy_93_ZM_I	0.0701115	2.863891905	2	36	0.115655628	0	4.63E-05	0	0.322540274	1	0.063086544
Gypsy	Gypsy_95_OS_LTR	6.52E-07	21.71067316	2	36	1.73E-06	0	0.000275858	0.000205618	3.40E-07	1.71E-05	0.028336166
Gypsy	Gypsy_99_SB_I	0.404778565	0.927521786	2	36	0.517170108	0	4.77E-05	4.18E-05	0.412589617	0.73915994	0.608152578
Gypsy	Gypsy13_ZM_I	0.135178163	2.116641443	2	36	0.20838548	6.07E-05	0	4.06E-05	0.114655188	0.210297551	0.745985672
Gypsy	Gypsy26_ZM_I	0.741919669	0.301003344	2	36	0.774609041	0	0	4.15E-05	1	0.884442478	0.764217486
Gypsy	Gypsy26_ZM_LTR	0.287071352	1.292307692	2	36	0.386126741	0	4.79E-05	0	0.594171302	1	0.270976538
Gypsy	Gypsy30_ZM_I	0.804454564	0.218911266	2	36	0.832263738	6.07E-05	5.00E-05	5.44E-05	0.992908628	0.877737381	0.85185388
Gypsy	Gypsy33_ZM_I	0.540559559	0.62578262	2	36	0.645035562	0	0	4.35E-05	1	0.775513089	0.57464416
Gypsy	Gypsy5_ZM_I	0.821900885	0.197207948	2	36	0.840070875	0	4.85E-05	4.11E-05	0.806786605	0.859221094	0.972712685
Gypsy	Gypsy62_ZM_I	0.741919669	0.301003344	2	36	0.774609041	0	0	3.98E-05	1	0.884442478	0.764217486
Gypsy	Gypsy63_ZM_I	0.840995102	0.174005111	2	36	0.85213411	5.34E-05	4.78E-05	5.61E-05	0.999796171	0.936934365	0.851578648
Gypsy	Gypsy65_ZM_I	0.355634743	1.064117989	2	36	0.466177304	5.71E-05	6.41E-05	5.70E-05	0.877893568	0.893849213	0.326049533
Gypsy	Gypsy67_ZM_I	0.001115265	8.260745488	2	36	0.002337474	0.000116389	4.76E-05	3.97E-05	0.003748433	0.000767805	0.909255764
Gypsy	Gypsy68_ZM_LTR	0.119368247	2.256129267	2	36	0.184478199	0	4.71E-05	4.33E-05	0.216269857	0.829672706	0.161351479
Gypsy	GYZMA2_I	0.026991407	4.000200698	2	36	0.047196403	6.07E-05	4.79E-05	0	0.967495875	0.15003102	0.050201677
Gypsy	LTR_17	0.83396283	0.182485266	2	36	0.847816033	5.27E-05	4.88E-05	5.91E-05	0.860525342	0.821595017	0.998662749
Gypsy	LTR_18	2.15E-05	14.70115726	2	36	5.05E-05	0.000176952	0.000110826	7.49E-05	0.010309934	2.63E-05	0.02769924
Gypsy	LTR_18B	0.069995028	2.865819148	2	36	0.115655628	0	4.60E-05	0	0.322303271	1	0.062978748
Gypsy	LTR_18C	0.617821897	0.488054421	2	36	0.722777781	0	4.65E-05	5.24E-05	0.921759318	0.668771006	0.789095917
Gypsy	LTR_18D	0.287071352	1.292307692	2	36	0.386126741	0	4.74E-05	0	0.594171302	1	0.270976538
Gypsy	LTR_18E	0.638749549	0.453870618	2	36	0.737574951	8.12E-05	6.06E-05	6.02E-05	0.680761427	0.918781346	0.726429628
Gypsy	LTR_18F	0.805065577	0.2181428	2	36	0.832263738	5.82E-05	6.19E-05	6.32E-05	0.951943179	0.991860929	0.787784886
Gypsy	LTR_18K	0.055830704	3.129570347	2	36	0.094127798	0	0.000113098	8.89E-05	0.045003263	0.173278973	0.418088655
Gypsy	NUSIF1_TM	6.79E-09	33.17364355	2	36	2.26E-08	0.025548349	0.025715144	0.020146485	0.989465403	6.85E-05	2.76E-08
Gypsy	RETRO2B_I	0.345609927	1.094425873	2	36	0.454867259	5.34E-05	4.79E-05	4.32E-05	0.601346507	0.995940571	0.338888492
Gypsy	RETRO3_LTR	0.635191173	0.459598792	2	36	0.736244314	0	4.82E-05	3.94E-05	0.64232579	0.635822821	0.995236958
Gypsy	RETROSAT_2B_LTR	2.09E-05	14.75562204	2	36	4.92E-05	0	0.000345218	0.000430212	0.000816838	1.24E-05	0.264432376
Gypsy	RETROSAT_2C_LTR	0.216185148	1.59867108	2	36	0.317278922	0	4.76E-05	5.53E-05	0.59565532	0.223785125	0.621673702
Gypsy	RETROSAT_3B_LTR	0.741919669	0.301003344	2	36	0.774609041	0	0	4.03E-05	1	0.884442478	0.764217486
Gypsy	RETROSAT2_LTR	0.002716164	6.993697276	2	36	0.005362234	0.00041996	0.000360809	0.000251095	0.606203774	0.014452947	0.018906799
Gypsy	RETROSAT2LTRA	0.029077359	3.90940396	2	36	0.050411739	8.55E-05	5.22E-05	6.33E-05	0.069626098	0.022092191	0.887717272
Gypsy	RETROSAT3_I	8.32E-06	16.47346515	2	36	2.03E-05	7.39E-05	0	4.14E-05	9.93E-06	1.39E-05	0.692394505
Gypsy	RETROSAT4_I	0.006258693	5.861079006	2	36	0.011713518	5.27E-05	4.67E-05	4.12E-05	0.019887699	0.004409148	0.861671721
Gypsy	RETROSAT4_LTR	0.631938201	0.464865048	2	36	0.733863717	0.000161499	0.000149463	0.000134407	0.834825052	0.626874546	0.892487454
Gypsy	RETROSAT5_I	0.090045997	2.575851438	2	36	0.143510808	0	4.83E-05	8.06E-05	0.243912405	0.93900829	0.099561431
Gypsy	RETROSAT5_LTR	0.859844742	0.151638604	2	36	0.865501615	0.000166369	0.000136832	0.000149491	0.857521026	0.94285685	0.929799249
Gypsy	RETROSAT6_I	0.098486659	2.473683374	2	36	0.155344936	6.07E-05	4.76E-05	4.23E-05	0.977846095	0.466635033	0.106445308
Gypsy	RETROSOR2_I	0.238707104	1.491063733	2	36	0.345363469	5.34E-05	0	4.37E-05	0.356327382	0.881785101	0.293646096
Gypsy	RIRE3_I	0.741919669	0.301003344	2	36	0.774609041	0	0	3.98E-05	1	0.884442478	0.764217486
Gypsy	RIRE3_LTR	0.742966515	0.29956982	2	36	0.774609041	0	4.79E-05	4.69E-05	0.770231353	0.94003071	0.815175306
Gypsy	RIRE3A_LTR	0.216743544	1.595862548	2	36	0.317337438	4.96E-05	0	4.66E-05	0.492259963	0.996973776	0.208519258
Gypsy	RIRE3B_LTR	0.690947262	0.373514349	2	36	0.774609041	0	4.68E-05	3.98E-05	0.742682303	0.948153304	0.752041702
Gypsy	RIRE7_I	0.171358704	1.853325977	2	36	0.256409602	6.07E-05	4.71E-05	4.03E-05	0.727562716	0.225709243	0.42028833
Gypsy	RIRE8A_I	0.287071352	1.292307692	2	36	0.386126741	0	4.65E-05	0	0.594171302	1	0.270976538
Gypsy	RIRE8B_I	0.114586776	2.302186388	2	36	0.17753698	0	0	5.41E-05	1	0.40018046	0.142285627
Gypsy	rnd_1_family_10	2.85E-18	151.8324891	2	36	3.01E-17	0.002166277	0	0.000941969	0	1.06E-11	2.15E-14
Gypsy	rnd_1_family_103	2.30E-17	133.2402449	2	36	2.01E-16	0.000731731	0	0.000236522	0	0	1.49E-09
Gypsy	rnd_1_family_105	7.50E-15	91.64760368	2	36	4.25E-14	0	0.001649145	0.00066946	0	2.88E-05	6.82E-13
Gypsy	rnd_1_family_107	5.80E-25	381.7197806	2	36	2.22E-23	0	0.005380292	0.003775843	0	0	0
Gypsy	rnd_1_family_11	1.82E-15	100.6109172	2	36	1.09E-14	0	0.002798612	0.002057594	0	4.34E-13	1.91E-06
Gypsy	rnd_1_family_112	3.11E-06	18.41140459	2	36	7.96E-06	0	0.000589443	0.000413231	1.72E-06	0.000150696	0.016804948
Gypsy	rnd_1_family_115	6.67E-14	79.10645028	2	36	3.52E-13	0	0.001560813	0.00079765	0	4.94E-07	1.76E-10
Gypsy	rnd_1_family_12	5.40E-19	168.275782	2	36	6.12E-18	0.004892063	0	0.002257766	0	1.42E-11	0
Gypsy	rnd_1_family_120	3.29E-26	450.7642257	2	36	1.68E-24	0.009780721	0	0.002931276	0	0	0
Gypsy	rnd_1_family_124	0.002499325	7.109490756	2	36	0.004976121	0	0.00016754	0.000132833	0.001658002	0.014514786	0.23751199
Gypsy	rnd_1_family_128	6.41E-13	67.63854905	2	36	3.04E-12	0	0.000823378	0.000255127	1.24E-10	0.009829517	8.33E-12
Gypsy	rnd_1_family_129	1.23E-20	211.8048308	2	36	1.71E-19	0.003490672	0	0.001837338	0	5.86E-11	0
Gypsy	rnd_1_family_13	0.004362322	6.344412552	2	36	0.008421896	0.01292838	0.009337348	0.009420812	0.006544069	0.003998887	0.991845159
Gypsy	rnd_1_family_133	1.87E-17	134.9723152	2	36	1.66E-16	0.001095848	0	0.000490903	0	1.13E-10	5.06E-13
Gypsy	rnd_1_family_139	6.35E-19	166.5962722	2	36	7.07E-18	0.002385536	0	0.001134319	0	4.07E-11	0
Gypsy	rnd_1_family_14	4.49E-17	127.7015695	2	36	3.57E-16	0.005260616	0.001467218	0.002448654	0	0	2.99E-07
Gypsy	rnd_1_family_141	9.84E-11	46.74516137	2	36	3.65E-10	0.000369416	0	0.00027824	3.73E-08	0.138690239	4.47E-10
Gypsy	rnd_1_family_142	2.13E-09	36.57670898	2	36	7.33E-09	0	0.000488741	0.000241134	7.32E-09	0.000484588	6.15E-07
Gypsy	rnd_1_family_143	8.78E-18	141.5316392	2	36	8.81E-17	0	0.001748537	0.000686328	0	1.47E-06	0
Gypsy	rnd_1_family_15	0.000519952	9.398009428	2	36	0.001104897	0.005154729	0.003751688	0.004552924	0.001462861	0.194380302	0.003585103
Gypsy	rnd_1_family_150	2.20E-05	14.66288189	2	36	5.09E-05	0	0.000433671	0.000261602	1.89E-05	0.004133513	0.005187068
Gypsy	rnd_1_family_151	0.006203816	5.872756322	2	36	0.011646428	0	0.000143245	0.000169111	0.01638838	0.004503367	0.922079354
Gypsy	rnd_1_family_154	1.75E-17	135.5532254	2	36	1.60E-16	0	0.002886037	0.001460374	0	1.79E-09	0
Gypsy	rnd_1_family_16	2.30E-12	61.77350712	2	36	9.77E-12	0	0.004267692	0.002359396	3.72E-12	7.53E-07	1.67E-08
Gypsy	rnd_1_family_161	2.58E-08	29.51417277	2	36	7.98E-08	0.000347555	0	0.000173975	7.29E-08	0.001394344	5.22E-06
Gypsy	rnd_1_family_162	9.09E-21	215.7212106	2	36	1.32E-19	0.003766536	0	0.00207061	0	2.59E-10	0
Gypsy	rnd_1_family_163	1.43E-06	20.01753932	2	36	3.71E-06	0	0.00051306	0.000433093	1.08E-06	5.72E-06	0.279464479
Gypsy	rnd_1_family_168	1.03E-13	76.80636413	2	36	5.20E-13	0	0.003004393	0.002270851	0	1.32E-11	6.95E-05
Gypsy	rnd_1_family_169	4.30E-07	22.64098577	2	36	1.15E-06	0.000176057	0	0.000181807	0.000889931	0.989129533	3.23E-07
Gypsy	rnd_1_family_17	1.68E-05	15.14885714	2	36	4.01E-05	0.001467507	0.000628254	0.000657671	3.33E-05	1.70E-05	0.955914291
Gypsy	rnd_1_family_173	3.64E-17	129.4076179	2	36	2.97E-16	0.000548094	0	6.21E-05	0	0	0.169692019
Gypsy	rnd_1_family_176	6.22E-07	21.81570145	2	36	1.66E-06	0.00026096	0	0.000109678	3.70E-07	9.86E-05	0.003517232
Gypsy	rnd_1_family_177	0.080050686	2.710790169	2	36	0.128585353	0.00010673	0	6.12E-05	0.372760219	0.996918436	0.070075183
Gypsy	rnd_1_family_179	0.007848177	5.562957205	2	36	0.01464355	0	0.000153618	9.54E-05	0.006427994	0.081509269	0.135912572
Gypsy	rnd_1_family_18	1.01E-19	186.4858125	2	36	1.28E-18	0.002343521	0	0.000524751	0	0	1.26E-07
Gypsy	rnd_1_family_181	2.64E-27	521.3650384	2	36	1.79E-25	0.003420277	0	0.000943617	0	0	0
Gypsy	rnd_1_family_186	1.79E-05	15.03595816	2	36	4.25E-05	0.00062277	0	0.000337002	5.42E-05	0.049815924	0.00038239
Gypsy	rnd_1_family_188	1.11E-17	139.4891442	2	36	1.04E-16	0	0.003045703	0.002027019	0	0	3.85E-10
Gypsy	rnd_1_family_19	5.95E-10	40.58431972	2	36	2.08E-09	0	0.002009401	0.001428214	2.84E-10	1.25E-07	0.000517501
Gypsy	rnd_1_family_190	1.84E-15	100.5520374	2	36	1.09E-14	0.002371453	0	0.001477112	0	6.17E-05	0
Gypsy	rnd_1_family_196	1.80E-21	237.7485093	2	36	3.14E-20	0.002793525	0	0.000859704	0	0	2.47E-12
Gypsy	rnd_1_family_198	2.92E-21	230.9461103	2	36	4.83E-20	0	0.008943944	0.00599254	0	0	3.91E-13
Gypsy	rnd_1_family_2	5.65E-26	436.935921	2	36	2.47E-24	0	0.011122141	0.005645206	0	0	0
Gypsy	rnd_1_family_20	2.34E-16	114.9449957	2	36	1.70E-15	0.005101727	0.001543587	0.001511923	0	0	0.979397279
Gypsy	rnd_1_family_200	8.54E-16	105.7138099	2	36	5.81E-15	0	0.002073853	0.001129596	0	3.53E-09	1.53E-11
Gypsy	rnd_1_family_206	1.13E-15	103.7733739	2	36	7.39E-15	0	0.000792021	0.000209314	1.24E-12	0.013098689	0
Gypsy	rnd_1_family_208	1.88E-16	116.5796491	2	36	1.40E-15	0.000993387	0	0.000421473	0	1.86E-10	1.81E-11
Gypsy	rnd_1_family_212	9.20E-14	77.38907721	2	36	4.69E-13	0	0.00182599	0.001382321	0	1.15E-11	7.07E-05
Gypsy	rnd_1_family_22	1.15E-12	64.91169709	2	36	5.16E-12	0	0.001120484	0.000609604	2.03E-12	6.96E-07	6.75E-09
Gypsy	rnd_1_family_221	1.53E-18	157.7887266	2	36	1.64E-17	0	0.002558801	0.001369149	0	4.20E-11	0
Gypsy	rnd_1_family_224	3.06E-17	130.8427173	2	36	2.64E-16	0	0.002032962	0.001026271	0	2.94E-09	0
Gypsy	rnd_1_family_226	1.08E-17	139.7145845	2	36	1.03E-16	0.001180027	0	0.000668638	0	1.26E-07	0
Gypsy	rnd_1_family_227	8.96E-09	32.39345793	2	36	2.96E-08	0	0.001043523	0.00073143	4.50E-09	1.56E-06	0.001309042
Gypsy	rnd_1_family_23	1.49E-14	87.54653561	2	36	8.14E-14	0.001370963	0.003241176	0.001504493	9.39E-10	0.786661802	0
Gypsy	rnd_1_family_231	4.62E-12	58.73910084	2	36	1.91E-11	0.000607481	0	0.000463309	3.35E-09	0.106600126	2.09E-11
Gypsy	rnd_1_family_238	2.15E-12	62.07736594	2	36	9.32E-12	0.001307688	0	0.000716114	1.97E-11	6.37E-05	5.66E-10
Gypsy	rnd_1_family_246	1.29E-11	54.48363079	2	36	5.09E-11	0	0.001645851	0.001082807	7.17E-12	3.32E-08	5.55E-06
Gypsy	rnd_1_family_25	1.57E-22	274.849248	2	36	3.20E-21	0	0.004865573	0.001937808	0	7.09E-10	0
Gypsy	rnd_1_family_255	2.23E-07	24.15161403	2	36	6.17E-07	0.000162091	0	0.000151435	0.000207971	0.945638639	2.29E-07
Gypsy	rnd_1_family_26	3.06E-14	83.40358702	2	36	1.63E-13	0.00198618	0	0.000816073	0	5.47E-09	2.46E-09
Gypsy	rnd_1_family_262	4.12E-06	17.84446863	2	36	1.03E-05	0	0.000446694	0.000370737	2.89E-06	1.85E-05	0.256378528
Gypsy	rnd_1_family_274	1.33E-12	64.25143999	2	36	5.92E-12	0	0.000869034	0.000455324	3.33E-12	1.93E-06	3.61E-09
Gypsy	rnd_1_family_277	1.84E-12	62.76071349	2	36	8.05E-12	0.000779541	0	0.00027264	8.59E-13	9.20E-09	1.06E-06
Gypsy	rnd_1_family_281	1.98E-11	52.77411389	2	36	7.63E-11	0	0.000876211	0.000495049	2.79E-11	1.97E-06	1.46E-07
Gypsy	rnd_1_family_285	0.004198796	6.396140557	2	36	0.008131846	0	0.000150158	9.68E-05	0.003842078	0.081900505	0.072617148
Gypsy	rnd_1_family_287	0.000500677	9.455566564	2	36	0.001071379	0	0.000165201	8.16E-05	0.000829141	0.091959322	0.007272326
Gypsy	rnd_1_family_29	1.42E-11	54.106358	2	36	5.56E-11	0	0.001176001	0.000777064	7.76E-12	3.21E-08	6.75E-06
Gypsy	rnd_1_family_291	1.44E-09	37.77330507	2	36	4.99E-09	0	0.001053732	0.000795038	6.94E-10	7.55E-08	0.004386309
Gypsy	rnd_1_family_292	1.50E-08	30.96293674	2	36	4.87E-08	0	0.000502793	0.000163786	6.47E-07	0.077011536	1.34E-07
Gypsy	rnd_1_family_293	0.044021375	3.410387476	2	36	0.075044796	0.001286132	0.00097081	0.001130554	0.054810998	0.414420573	0.138954016
Gypsy	rnd_1_family_30	0.002621243	7.043139007	2	36	0.005191589	0.002277984	0.002881231	0.002323995	0.050051509	0.977874694	0.00252855
Gypsy	rnd_1_family_300	4.15E-15	95.30627314	2	36	2.42E-14	0.000918539	0	0.000258771	0	2.58E-12	9.99E-07
Gypsy	rnd_1_family_302	7.34E-13	66.99687372	2	36	3.46E-12	0.000402239	0	4.97E-05	7.73E-13	2.15E-12	0.172959966
Gypsy	rnd_1_family_305	3.45E-10	42.3895523	2	36	1.23E-09	0.000309639	0	0.000133601	3.06E-10	3.10E-06	5.27E-06
Gypsy	rnd_1_family_306	1.02E-20	214.2051502	2	36	1.45E-19	0.002139412	0	0.001016667	0	1.08E-12	0
Gypsy	rnd_1_family_308	4.11E-05	13.54568883	2	36	9.35E-05	0	0.000265983	0.00021551	2.72E-05	0.00018813	0.27179382
Gypsy	rnd_1_family_309	4.82E-18	146.9402644	2	36	4.92E-17	0.001839482	0	0.00123132	0	4.58E-05	0
Gypsy	rnd_1_family_31	8.95E-18	141.3657758	2	36	8.83E-17	0	0.00503644	0.003085141	0	1.58E-12	1.02E-11
Gypsy	rnd_1_family_313	5.60E-10	40.78320343	2	36	1.97E-09	0.000770798	0.000203612	0.000280566	5.06E-10	2.63E-09	0.149353261
Gypsy	rnd_1_family_315	9.57E-09	32.20925098	2	36	3.15E-08	0.00018567	0	5.34E-05	7.93E-09	4.48E-08	0.18087259
Gypsy	rnd_1_family_316	4.28E-21	225.7159867	2	36	6.54E-20	0.001780882	0	0.000843158	0	3.11E-13	0
Gypsy	rnd_1_family_317	1.04E-07	25.96690327	2	36	3.03E-07	0	0.000392915	0.000186672	3.80E-07	0.005076877	9.10E-06
Gypsy	rnd_1_family_318	3.85E-08	28.47096522	2	36	1.18E-07	0.000261892	0	0.000194462	2.60E-06	0.169050089	2.02E-07
Gypsy	rnd_1_family_32	1.28E-05	15.65634869	2	36	3.08E-05	0.001191837	0.002396028	0.00179201	2.65E-05	0.022639082	0.00054973
Gypsy	rnd_1_family_320	4.47E-06	17.68345431	2	36	1.11E-05	0	0.000338373	0.000226714	2.71E-06	0.000379545	0.009526362
Gypsy	rnd_1_family_321	0.270201568	1.357327664	2	36	0.386126741	9.21E-05	8.20E-05	8.31E-05	0.423709947	0.931273765	0.305183858
Gypsy	rnd_1_family_322	0.038827839	3.56023237	2	36	0.06656201	0	0.000134786	0.000101827	0.030317818	0.128585376	0.397700843
Gypsy	rnd_1_family_323	0.001434079	7.896476291	2	36	0.002975105	0	0.000135881	7.96E-05	0.00391756	0.278669622	0.006986856
Gypsy	rnd_1_family_324	0.075605214	2.776633828	2	36	0.122733133	0	9.77E-05	8.92E-05	0.082968145	0.076281863	0.976743329
Gypsy	rnd_1_family_325	6.05E-15	92.96100308	2	36	3.49E-14	0	0.003920424	0.002805224	0	4.19E-12	1.06E-06
Gypsy	rnd_1_family_33	9.80E-18	140.5603243	2	36	9.52E-17	0.002004114	0	0.001328863	0	4.44E-05	0
Gypsy	rnd_1_family_330	0.024804063	4.103735813	2	36	0.04383159	0.000104805	0	6.54E-05	0.052797009	0.591563522	0.05267061
Gypsy	rnd_1_family_331	0.689862708	0.375117913	2	36	0.774609041	0	4.67E-05	3.96E-05	0.742133821	0.948319026	0.750722463
Gypsy	rnd_1_family_34	1.47E-12	63.77082932	2	36	6.48E-12	0	0.003002778	0.001559251	4.02E-12	2.57E-06	3.34E-09
Gypsy	rnd_1_family_345	0.020405724	4.344733119	2	36	0.036409046	0	0.000131284	0.000145161	0.031920013	0.017303112	0.998184949
Gypsy	rnd_1_family_346	0.407680233	0.920012247	2	36	0.519792297	0	6.26E-05	5.25E-05	0.375521764	0.5048289	0.871163526
Gypsy	rnd_1_family_35	8.58E-14	77.75915042	2	36	4.41E-13	0	0.003147263	0.001836183	0	1.61E-08	4.31E-09
Gypsy	rnd_1_family_350	4.94E-08	27.83248152	2	36	1.48E-07	0.000332324	0	0.000462349	0.005384324	0.344384756	2.46E-08
Gypsy	rnd_1_family_351	1.13E-11	55.02601428	2	36	4.48E-11	0	0.00222943	0.001501074	5.69E-12	1.65E-08	1.06E-05
Gypsy	rnd_1_family_352	2.24E-08	29.89514271	2	36	6.98E-08	0	0.000628997	0.000288019	1.14E-07	0.004154711	1.82E-06
Gypsy	rnd_1_family_354	0.298921777	1.249001061	2	36	0.400306625	0	7.46E-05	4.07E-05	0.461090525	0.943873527	0.330037788
Gypsy	rnd_1_family_356	3.05E-21	230.3434843	2	36	4.91E-20	0.002263784	0	0.001189306	0	1.78E-11	0
Gypsy	rnd_1_family_358	0.01245881	4.96568279	2	36	0.022558556	7.82E-05	0	4.78E-05	0.036867022	0.619420358	0.025079587
Gypsy	rnd_1_family_367	5.25E-07	22.19160801	2	36	1.40E-06	0.000320259	0	0.000216911	1.36E-05	0.159489357	3.27E-06
Gypsy	rnd_1_family_37	0.463147267	0.786404359	2	36	0.582776825	0.001417845	0.001182125	0.001261232	0.435149097	0.647420169	0.782307446
Gypsy	rnd_1_family_379	3.33E-06	18.27281901	2	36	8.42E-06	7.07E-05	0	0.00013485	0.294104333	0.060033665	2.48E-06
Gypsy	rnd_1_family_38	9.17E-16	105.2249237	2	36	6.17E-15	0	0.009999608	0.006783191	0	3.70E-12	2.55E-08
Gypsy	rnd_1_family_384	0.030343468	3.857586994	2	36	0.052310429	0	7.48E-05	5.62E-05	0.057933298	0.575185707	0.066517969
Gypsy	rnd_1_family_385	3.50E-17	129.7329858	2	36	2.90E-16	0.001375111	0	0.000978879	0	0.001029156	0
Gypsy	rnd_1_family_39	1.16E-25	419.126099	2	36	4.73E-24	0.00645407	0	0.00239213	0	0	0
Gypsy	rnd_1_family_397	2.19E-23	308.7065856	2	36	5.36E-22	0.002307668	0	0.001019548	0	0	0
Gypsy	rnd_1_family_398	7.63E-15	91.54084187	2	36	4.28E-14	0	0.00200556	0.001150922	0	3.99E-09	3.82E-10
Gypsy	rnd_1_family_40	6.63E-15	92.40093809	2	36	3.79E-14	0	0.000923437	0.000373411	0	2.93E-05	5.48E-13
Gypsy	rnd_1_family_402	2.08E-08	30.08491165	2	36	6.54E-08	0.000246905	0	0.000151743	2.18E-07	0.013464869	6.82E-07
Gypsy	rnd_1_family_403	2.50E-16	114.4402694	2	36	1.80E-15	0.001533317	0	0.001173429	3.45E-13	0.018047292	0
Gypsy	rnd_1_family_405	2.91E-19	174.772881	2	36	3.36E-18	0.001278687	0	0.000667161	0	4.92E-10	0
Gypsy	rnd_1_family_41	3.29E-06	18.2953752	2	36	8.36E-06	0.002313017	0.003012982	0.002183966	0.008609066	0.804078794	1.97E-06
Gypsy	rnd_1_family_414	0.001734438	7.624333474	2	36	0.003538253	0	0.000145288	9.23E-05	0.002253468	0.109318014	0.022103906
Gypsy	rnd_1_family_416	7.07E-06	16.78635063	2	36	1.73E-05	0	0.000581765	0.000426198	3.86E-06	0.000151861	0.045665521
Gypsy	rnd_1_family_42	1.82E-15	100.6144747	2	36	1.09E-14	0.001407326	0	0.000451886	0	6.84E-12	4.33E-08
Gypsy	rnd_1_family_424	3.50E-05	13.83057582	2	36	8.02E-05	0	0.000438015	0.0002905	2.25E-05	0.001795689	0.020763664
Gypsy	rnd_1_family_43	0.000295203	10.27332708	2	36	0.000642933	0.000567432	0.00186499	0.001538531	0.000180593	0.002222199	0.174926741
Gypsy	rnd_1_family_439	2.26E-08	29.87177159	2	36	7.01E-08	0.000439956	0	0.000188522	2.69E-08	0.000151343	3.19E-05
Gypsy	rnd_1_family_44	1.63E-11	53.54439058	2	36	6.36E-11	0.000775114	0	0.000496117	8.19E-10	0.005186276	4.30E-10
Gypsy	rnd_1_family_441	0.002955513	6.876707651	2	36	0.005797352	0	0.000167596	0.000133983	0.002747523	0.004460932	0.768291647
Gypsy	rnd_1_family_444	2.50E-12	61.40647734	2	36	1.05E-11	0	0.001483132	0.000758508	7.88E-12	5.13E-06	3.97E-09
Gypsy	rnd_1_family_446	0.159143881	1.935058211	2	36	0.240092984	0	8.94E-05	5.95E-05	0.181800806	0.151365772	0.997387069
Gypsy	rnd_1_family_453	5.02E-10	41.14086587	2	36	1.78E-09	0	0.001587876	0.000830927	1.18E-09	7.84E-05	4.48E-07
Gypsy	rnd_1_family_458	1.23E-17	138.5527124	2	36	1.14E-16	0.001098732	0	0.000776491	0	0.000540087	0
Gypsy	rnd_1_family_467	2.81E-14	83.88955525	2	36	1.51E-13	0.000868933	0	0.000566005	2.72E-12	0.000784	6.31E-13
Gypsy	rnd_1_family_47	7.48E-11	47.74050632	2	36	2.79E-10	0.004987711	0.003150122	0.005071764	4.73E-06	0.956785391	5.35E-11
Gypsy	rnd_1_family_477	0.540778705	0.625363208	2	36	0.645035562	0	4.78E-05	7.25E-05	0.67532284	0.510149249	0.953271225
Gypsy	rnd_1_family_478	1.57E-08	30.85137156	2	36	5.05E-08	0.000530632	0	0.000271955	5.34E-08	0.001548338	2.64E-06
Gypsy	rnd_1_family_479	1.71E-11	53.36633879	2	36	6.61E-11	0.000878258	0	0.000405822	3.50E-11	5.54E-06	4.84E-08
Gypsy	rnd_1_family_48	1.58E-07	24.96244449	2	36	4.46E-07	0.001474532	0.00058212	0.000708791	1.32E-07	6.03E-07	0.271358494
Gypsy	rnd_1_family_489	0.005582091	6.013223009	2	36	0.010576594	0	0.000171438	0.000114134	0.003900747	0.03286986	0.236072379
Gypsy	rnd_1_family_49	0.000194359	10.93750476	2	36	0.000429415	0.000502997	0.001129445	0.000860725	0.000201499	0.023106478	0.010446124
Gypsy	rnd_1_family_492	3.13E-13	71.12359641	2	36	1.53E-12	0.001504165	0	0.00112543	2.36E-10	0.047342128	1.61E-12
Gypsy	rnd_1_family_51	5.00E-26	440.0272174	2	36	2.35E-24	0.002951422	0	0.001422392	0	0	0
Gypsy	rnd_1_family_52	8.90E-24	325.4443419	2	36	2.42E-22	0.002278071	0	0.001123918	0	0	0
Gypsy	rnd_1_family_525	0.055528092	3.135951161	2	36	0.093876222	0	0.000155103	0.000149952	0.098326321	0.044915605	0.956634548
Gypsy	rnd_1_family_526	9.30E-05	12.14638623	2	36	0.000208574	0	0.000164531	7.60E-05	0.000593175	0.245359368	0.000482603
Gypsy	rnd_1_family_528	1.11E-05	15.92944503	2	36	2.68E-05	0	0.000420663	0.000400041	1.95E-05	1.24E-05	0.910119676
Gypsy	rnd_1_family_529	1.63E-13	74.4112494	2	36	8.10E-13	0.001369149	0	0.000525768	0	5.72E-09	3.36E-08
Gypsy	rnd_1_family_535	6.03E-08	27.32712569	2	36	1.79E-07	0.000248488	0	0.00027628	0.000640469	0.873656919	3.80E-08
Gypsy	rnd_1_family_54	9.74E-17	121.5713968	2	36	7.64E-16	0	0.002071958	0.001115545	0	9.43E-10	1.49E-12
Gypsy	rnd_1_family_544	6.16E-09	33.45116386	2	36	2.06E-08	0	0.001207058	0.000970965	3.57E-09	8.20E-08	0.039756304
Gypsy	rnd_1_family_545	1.06E-08	31.92346386	2	36	3.47E-08	0	0.00071464	0.000411312	1.23E-08	8.35E-05	2.13E-05
Gypsy	rnd_1_family_548	4.93E-09	34.09504874	2	36	1.68E-08	0	0.001255454	0.000972398	2.52E-09	1.33E-07	0.013978101
Gypsy	rnd_1_family_549	0.004485027	6.306923781	2	36	0.008631562	0	0.000162796	0.00011944	0.003131557	0.014529995	0.411459991
Gypsy	rnd_1_family_550	1.44E-06	20.00470837	2	36	3.71E-06	0	0.00051644	0.000359607	7.90E-07	9.32E-05	0.010941128
Gypsy	rnd_1_family_552	2.20E-12	61.96850406	2	36	9.48E-12	0.00044219	0	0.000133298	7.52E-13	1.01E-09	2.75E-05
Gypsy	rnd_1_family_555	4.84E-11	49.34732759	2	36	1.83E-10	0	0.001260537	0.000874294	2.34E-11	2.68E-08	6.53E-05
Gypsy	rnd_1_family_56	0.083664404	2.66004932	2	36	0.13403826	0.002516175	0.001887228	0.002110545	0.071826779	0.263410171	0.405826144
Gypsy	rnd_1_family_567	7.50E-08	26.78223383	2	36	2.21E-07	0.000391954	0	0.000184156	1.38E-07	0.001004694	2.48E-05
Gypsy	rnd_1_family_57	8.24E-15	91.0752548	2	36	4.54E-14	0	0.001862023	0.001038702	0	9.77E-09	1.95E-10
Gypsy	rnd_1_family_571	0.310376284	1.208830317	2	36	0.413835045	0	0	5.19E-05	1	0.614176783	0.348767252
Gypsy	rnd_1_family_573	1.02E-12	65.44410825	2	36	4.64E-12	0.000894531	0	0.000571146	6.23E-11	0.001845034	3.34E-11
Gypsy	rnd_1_family_574	0.000751737	8.842588927	2	36	0.001580972	0	0.000219656	0.000211077	0.001149181	0.000742567	0.967684291
Gypsy	rnd_1_family_576	0.50863026	0.688889417	2	36	0.627584112	0	4.63E-05	4.17E-05	0.485351499	0.560505576	0.944051784
Gypsy	rnd_1_family_577	1.38E-10	45.54512772	2	36	5.05E-10	0.000424175	0	0.000253458	2.55E-09	0.002813106	6.96E-09
Gypsy	rnd_1_family_579	0.070691206	2.854349617	2	36	0.115764669	0	4.88E-05	7.67E-05	0.429664405	0.078976485	0.403499527
Gypsy	rnd_1_family_58	1.59E-16	117.8358365	2	36	1.23E-15	0.000723882	0.00302143	0.001634179	0	6.13E-06	0
Gypsy	rnd_1_family_580	0.424531876	0.877485913	2	36	0.539280748	0	6.00E-05	7.29E-05	0.667712013	0.406419637	0.851474426
Gypsy	rnd_1_family_581	6.26E-06	17.02398738	2	36	1.54E-05	0	0.000369244	0.000286237	3.58E-06	6.38E-05	0.10452072
Gypsy	rnd_1_family_584	0.000385907	9.855590851	2	36	0.000831602	0.000169962	0	5.32E-05	0.000303026	0.000928399	0.524628464
Gypsy	rnd_1_family_586	5.08E-09	34.00673465	2	36	1.72E-08	0.000290338	0	0.000251988	6.18E-06	0.702059812	7.74E-09
Gypsy	rnd_1_family_587	1.23E-07	25.55832877	2	36	3.53E-07	0.000415743	0	0.000311843	1.19E-05	0.318782669	4.08E-07
Gypsy	rnd_1_family_590	2.43E-05	14.48082213	2	36	5.59E-05	0	0.000580915	0.000422067	1.37E-05	0.0004448	0.060309951
Gypsy	rnd_1_family_6	1.27E-24	364.7541445	2	36	4.08E-23	0.008729724	0	0.002923805	0	0	0
Gypsy	rnd_1_family_60	8.26E-23	285.4722202	2	36	1.80E-21	0.002328941	0	0.001157433	0	0	0
Gypsy	rnd_1_family_600	6.25E-22	253.192662	2	36	1.23E-20	0.000652128	0	6.09E-05	0	0	0.101473061
Gypsy	rnd_1_family_601	0.000270167	10.41287308	2	36	0.000592624	0	0.000263783	0.000237271	0.000285465	0.000407439	0.76182445
Gypsy	rnd_1_family_603	0.156629831	1.952701281	2	36	0.237270933	0.000111434	0	5.34E-05	0.199614408	0.683705559	0.270094774
Gypsy	rnd_1_family_608	1.19E-15	103.4773537	2	36	7.64E-15	0.001115219	0	0.000708452	0	9.42E-05	0
Gypsy	rnd_1_family_61	0.058981293	3.065227587	2	36	0.09916635	0.001450339	0.001067131	0.001233879	0.058653124	0.327317536	0.236207167
Gypsy	rnd_1_family_614	0.01102913	5.121724035	2	36	0.020148739	0	0	7.40E-05	1	0.139380985	0.01727366
Gypsy	rnd_1_family_62	3.59E-07	23.04824028	2	36	9.82E-07	0.000222149	0	0.000108759	4.10E-07	0.000782353	0.000208492
Gypsy	rnd_1_family_623	0.001523158	7.809920484	2	36	0.00313863	0	0.000128499	7.02E-05	0.003837527	0.260685448	0.007965426
Gypsy	rnd_1_family_625	7.49E-12	56.70763271	2	36	3.01E-11	0.000285433	0	0.000278836	3.08E-07	0.985027689	6.70E-12
Gypsy	rnd_1_family_643	4.11E-05	13.54737368	2	36	9.35E-05	5.29E-05	0	9.18E-05	0.263047752	0.197329496	2.69E-05
Gypsy	rnd_1_family_645	1.23E-05	15.73502165	2	36	2.96E-05	0	0.000456607	0.000310894	7.32E-06	0.000622903	0.018829155
Gypsy	rnd_1_family_646	0.000127015	11.62955211	2	36	0.000283697	0.000161238	0	6.93E-05	0.000115039	0.013009056	0.011659943
Gypsy	rnd_1_family_648	4.53E-08	28.05568695	2	36	1.37E-07	0.000210985	0	7.01E-05	2.53E-08	6.37E-07	0.046066151
Gypsy	rnd_1_family_649	1.78E-15	100.7603912	2	36	1.09E-14	0.000969023	0	0.000601673	0	5.49E-05	0
Gypsy	rnd_1_family_650	5.83E-06	17.16081617	2	36	1.44E-05	0	0.000248308	0.00012812	2.11E-05	0.03864236	0.00014306
Gypsy	rnd_1_family_652	9.65E-07	20.85757429	2	36	2.53E-06	0.000136972	0	0.000112869	0.000150189	0.660061717	1.66E-06
Gypsy	rnd_1_family_659	1.46E-07	25.16208266	2	36	4.12E-07	0.000139108	0	0.000136197	0.00026539	0.994549571	1.28E-07
Gypsy	rnd_1_family_662	9.09E-06	16.30465194	2	36	2.21E-05	0	0.00043103	0.000248688	9.45E-06	0.004233834	0.001843977
Gypsy	rnd_1_family_663	0.002252312	7.25507691	2	36	0.004519394	0	9.20E-05	5.20E-05	0.009254381	0.476979877	0.006151013
Gypsy	rnd_1_family_664	1.75E-08	30.56012365	2	36	5.59E-08	0	0.000582341	0.00026383	9.74E-08	0.004275041	1.34E-06
Gypsy	rnd_1_family_672	2.42E-05	14.48901888	2	36	5.59E-05	0	0.000342439	0.000230802	1.49E-05	0.001144382	0.021799632
Gypsy	rnd_1_family_674	0.138236388	2.091654729	2	36	0.212564497	0	0.000181923	0.000192313	0.177702961	0.123851343	0.997552539
Gypsy	rnd_1_family_682	0.001674365	7.674562161	2	36	0.003427129	0.000121224	0	9.10E-05	0.002094042	0.100514127	0.023201095
Gypsy	rnd_1_family_684	2.36E-06	18.97517914	2	36	6.06E-06	0.000193359	0	0.000161258	0.000139451	0.475055316	5.82E-06
Gypsy	rnd_1_family_690	9.52E-13	65.77573883	2	36	4.35E-12	0.000665243	0	0.000404986	3.11E-11	0.000561712	5.87E-11
Gypsy	rnd_1_family_7	4.91E-16	109.5747871	2	36	3.45E-15	0	0.002561371	0.001342604	0	7.42E-09	3.68E-12
Gypsy	rnd_1_family_709	2.06E-08	30.11972027	2	36	6.49E-08	0.000498801	0	0.000287172	1.75E-07	0.009662947	8.62E-07
Gypsy	rnd_1_family_71	8.29E-08	26.53303395	2	36	2.42E-07	0.001777782	0.003436936	0.002752357	8.33E-08	0.000211397	0.000120581
Gypsy	rnd_1_family_715	0.002315372	7.216363621	2	36	0.004630745	5.27E-05	0.000192317	0.000235267	0.022865954	0.001605411	0.488426828
Gypsy	rnd_1_family_719	0.026815078	4.008212928	2	36	0.047022429	9.70E-05	0	9.01E-05	0.044268657	0.479197883	0.072754011
Gypsy	rnd_1_family_725	0.000700621	8.947808609	2	36	0.001478551	0	0.000119796	7.55E-05	0.001662734	0.177993613	0.005325116
Gypsy	rnd_1_family_729	0.54072717	0.625461822	2	36	0.645035562	0	0	4.36E-05	1	0.775613356	0.574804561
Gypsy	rnd_1_family_737	0.000325001	10.12267913	2	36	0.000705321	0	0.000245296	0.000179072	0.000198584	0.003059164	0.140086585
Gypsy	rnd_1_family_74	2.89E-21	231.096845	2	36	4.83E-20	0.003275778	0	0.000765006	0	0	4.49E-09
Gypsy	rnd_1_family_745	0.00376707	6.543639575	2	36	0.007342188	0	0.000262772	0.000245865	0.004560686	0.004098584	0.934357273
Gypsy	rnd_1_family_75	4.87E-05	13.2500291	2	36	0.000110404	0	0.000345462	0.000236032	3.25E-05	0.00260531	0.020563577
Gypsy	rnd_1_family_750	8.95E-05	12.21205652	2	36	0.000201299	0.000159928	0	0.000170844	0.011151384	0.997390702	7.70E-05
Gypsy	rnd_1_family_76	0.177487528	1.814604254	2	36	0.263646522	0.002770397	0.002331929	0.002447123	0.151879256	0.294406179	0.70386663
Gypsy	rnd_1_family_764	0.003431394	6.671230167	2	36	0.006709307	5.27E-05	0	4.06E-05	0.003087828	0.005394983	0.746753951
Gypsy	rnd_1_family_77	6.91E-21	219.3035378	2	36	1.03E-19	0.003110189	0	0.001422516	0	2.53E-14	0
Gypsy	rnd_1_family_777	5.37E-12	58.10089413	2	36	2.21E-11	0	0.001311965	0.000685185	1.42E-11	5.16E-06	1.09E-08
Gypsy	rnd_1_family_778	2.18E-05	14.67811636	2	36	5.07E-05	0	0.000390281	0.000330873	1.71E-05	6.58E-05	0.406549962
Gypsy	rnd_1_family_78	1.66E-19	180.8735671	2	36	2.08E-18	0.003687585	0	0.002062417	0	4.41E-09	0
Gypsy	rnd_1_family_783	2.22E-12	61.92665185	2	36	9.50E-12	0	0.00099538	0.000633496	1.24E-12	1.90E-08	6.14E-07
Gypsy	rnd_1_family_790	0.000176905	11.08917381	2	36	0.000392268	5.66E-05	0	3.98E-05	0.000118456	0.000712754	0.320951808
Gypsy	rnd_1_family_792	0.001861258	7.524069686	2	36	0.003784351	0.00023228	0	0.000106697	0.001650659	0.050594848	0.05148392
Gypsy	rnd_1_family_795	7.00E-07	21.55600607	2	36	1.85E-06	0	0.000596261	0.000409676	3.89E-07	6.70E-05	0.006313753
Gypsy	rnd_1_family_805	3.16E-06	18.38130663	2	36	8.05E-06	0.00027639	0	0.000150023	6.78E-06	0.011691469	0.000212485
Gypsy	rnd_1_family_81	0.0020529	7.385481733	2	36	0.004146451	0.001480603	0.000972678	0.000992707	0.002947693	0.002011959	0.972403097
Gypsy	rnd_1_family_811	0.029442827	3.89420594	2	36	0.050901159	0	9.16E-05	5.52E-05	0.034489041	0.322347078	0.122906865
Gypsy	rnd_1_family_82	3.47E-27	513.2257994	2	36	2.12E-25	0.004456066	0	0.002091053	0	0	0
Gypsy	rnd_1_family_837	0.258201541	1.406242721	2	36	0.370937426	0	5.59E-05	7.25E-05	0.267392053	0.260475434	0.984944903
Gypsy	rnd_1_family_843	1.08E-07	25.886154	2	36	3.11E-07	0	0.00087551	0.000893175	5.80E-07	7.83E-08	0.976563644
Gypsy	rnd_1_family_845	0.011023421	5.122389115	2	36	0.020148739	5.82E-05	0	6.54E-05	0.341427786	0.808940362	0.007873195
Gypsy	rnd_1_family_847	0.156559094	1.953202017	2	36	0.237270933	0	0	6.26E-05	1	0.458242571	0.188416458
Gypsy	rnd_1_family_85	1.14E-23	320.8399437	2	36	2.89E-22	0.004989921	0	0.002487219	0	0	0
Gypsy	rnd_1_family_852	1.96E-08	30.24698341	2	36	6.25E-08	0.000415394	0	0.00037869	3.06E-05	0.876986493	2.30E-08
Gypsy	rnd_1_family_855	0.014971854	4.732441604	2	36	0.026949337	0	0.000161042	0.000144717	0.014901662	0.018378909	0.881210895
Gypsy	rnd_1_family_86	5.22E-08	27.69260536	2	36	1.56E-07	0	0.000621929	0.000290167	2.23E-07	0.004709378	4.37E-06
Gypsy	rnd_1_family_867	7.63E-08	26.73893556	2	36	2.23E-07	0	0.00063739	0.000573985	9.43E-08	1.65E-07	0.509191389
Gypsy	rnd_1_family_873	4.19E-08	28.2557547	2	36	1.27E-07	0	0.001044663	0.000611401	4.32E-08	0.000146778	7.23E-05
Gypsy	rnd_1_family_88	8.70E-22	248.2619014	2	36	1.61E-20	0.002787266	0	0.000999776	0	0	0
Gypsy	rnd_1_family_884	0.61884895	0.486348467	2	36	0.722777781	0	7.16E-05	4.57E-05	0.609061827	0.640116963	0.98049995
Gypsy	rnd_1_family_885	2.18E-05	14.68057008	2	36	5.07E-05	0	0.000349045	0.000192292	2.74E-05	0.01102823	0.001951836
Gypsy	rnd_1_family_886	0.000329497	10.10121973	2	36	0.000712553	0	0.000242219	0.000285717	0.003295151	0.000201657	0.572436162
Gypsy	rnd_1_family_89	1.79E-19	180.0420376	2	36	2.19E-18	0	0.003489237	0.001874842	0	6.00E-12	0
Gypsy	rnd_1_family_891	1.34E-07	25.35731606	2	36	3.82E-07	0	0.000733092	0.000611865	9.48E-08	7.59E-07	0.16547928
Gypsy	rnd_1_family_894	5.41E-12	58.06522466	2	36	2.21E-11	0.000994525	0	0.000607596	1.65E-10	0.001255922	2.78E-10
Gypsy	rnd_1_family_895	1.49E-13	74.85369915	2	36	7.50E-13	0.001230973	0	0.000423619	0	8.98E-10	2.50E-07
Gypsy	rnd_1_family_898	0.000607336	9.162573217	2	36	0.001286122	0	0.000206656	0.000204055	0.001138755	0.000531409	0.996584138
Gypsy	rnd_1_family_9	3.35E-18	150.2955095	2	36	3.48E-17	0.005701166	0.001298411	0.001590494	0	0	0.205232084
Gypsy	rnd_1_family_90	1.67E-16	117.4452569	2	36	1.28E-15	0.003627902	0	0.002956788	1.17E-12	0.085292227	0
Gypsy	rnd_1_family_901	3.70E-13	70.29082795	2	36	1.80E-12	0.000541094	0	0.000619951	6.02E-07	0.576407918	0
Gypsy	rnd_1_family_904	0.167567748	1.878016032	2	36	0.251351623	0	0	5.90E-05	1	0.471886493	0.200295797
Gypsy	rnd_1_family_906	0.381824265	0.989009393	2	36	0.494027823	0	0	3.97E-05	1	0.670361388	0.420246297
Gypsy	rnd_1_family_91	4.91E-13	68.91965745	2	36	2.35E-12	0	0.001863475	0.00075139	1.28E-11	0.000254154	4.19E-11
Gypsy	rnd_1_family_911	0.024852225	4.101353901	2	36	0.04383159	0	9.49E-05	0.000109116	0.094019925	0.018859002	0.710775567
Gypsy	rnd_1_family_917	0.00145974	7.870972189	2	36	0.003018112	0	0.000192273	0.000206709	0.004712777	0.001013164	0.912358756
Gypsy	rnd_1_family_919	2.59E-19	176.0308288	2	36	3.05E-18	0.001674977	0	0.001126381	0	1.33E-05	0
Gypsy	rnd_1_family_92	5.18E-09	33.952106	2	36	1.74E-08	0	0.00051933	0.000334624	3.33E-09	5.65E-06	0.000129509
Gypsy	rnd_1_family_921	0.006058901	5.904124773	2	36	0.011409376	0	0.000113842	9.90E-05	0.004445376	0.015248365	0.514229858
Gypsy	rnd_1_family_922	0.52888963	0.648380131	2	36	0.645035562	0	7.22E-05	6.58E-05	0.767418825	0.519636154	0.86343465
Gypsy	rnd_1_family_927	0.06505597	2.950818598	2	36	0.108485704	6.07E-05	0	4.16E-05	0.062247182	0.077029893	0.903577201
Gypsy	rnd_1_family_938	0.329233681	1.14598984	2	36	0.435185773	0	6.30E-05	3.95E-05	0.361984881	0.756835791	0.488274841
Gypsy	rnd_1_family_94	6.01E-27	497.244991	2	36	3.34E-25	0.005949001	0	0.001960314	0	0	0
Gypsy	rnd_1_family_948	7.38E-05	12.53668031	2	36	0.000166684	0.000517904	0.000141162	0.000361415	0.000299252	0.137267839	0.000665929
Gypsy	rnd_1_family_95	1.79E-17	135.3265912	2	36	1.61E-16	0.001591793	0	0.00038482	0	0	6.58E-07
Gypsy	rnd_1_family_96	2.05E-07	24.35380285	2	36	5.69E-07	0	0.000397706	0.000203488	4.51E-07	0.002726685	3.38E-05
Gypsy	rnd_1_family_960	0.001873043	7.515120726	2	36	0.003795703	9.58E-05	0	6.16E-05	0.005777113	0.348142911	0.007231518
Gypsy	rnd_1_family_98	1.75E-16	117.0940611	2	36	1.32E-15	0.001140751	0	0.000369032	0	7.22E-13	6.73E-09
Gypsy	rnd_1_family_99	2.03E-05	14.80969502	2	36	4.79E-05	0.0001785	0.000590336	0.000380317	4.43E-05	0.031346525	0.00067089
Gypsy	rnd_2_family_145	9.92E-22	246.3225031	2	36	1.79E-20	0.006027661	0	0.002802121	0	0	0
Gypsy	rnd_2_family_183	3.56E-29	667.1079813	2	36	3.63E-27	0.008021581	0	0.002961443	0	0	0
Gypsy	rnd_3_family_139	3.79E-21	227.3425182	2	36	5.95E-20	0	0.005153031	0.003357045	0	0	0
Gypsy	rnd_3_family_168	1.03E-22	281.7986951	2	36	2.17E-21	0.004791382	0	0.002186554	0	0	0
Gypsy	rnd_3_family_51	3.18E-15	97.00471412	2	36	1.87E-14	0.001526767	0	0.001476865	6.09E-10	0.948954116	0
Gypsy	rnd_4_family_108	0.046397533	3.347947327	2	36	0.078875805	0	0.000105821	0.00011265	0.482703101	0.064221172	0.261877757
Gypsy	rnd_4_family_133	1.16E-29	711.0561649	2	36	1.89E-27	0.008228007	0	0.004518973	0	0	0
Gypsy	rnd_4_family_156	1.38E-15	102.4543484	2	36	8.80E-15	0	0.001932002	0.001629615	0	0	0.003278045
Gypsy	rnd_4_family_19	1.93E-31	897.5630535	2	36	6.85E-29	0.011310837	0	0.006170292	0	0	0
Gypsy	rnd_4_family_272	9.31E-19	162.7114432	2	36	1.02E-17	0	0.006027637	0.004811514	0	0	3.82E-06
Gypsy	rnd_4_family_284	4.69E-08	27.9632223	2	36	1.42E-07	0	0.000991464	0.000797659	2.77E-08	5.12E-07	0.064929191
Gypsy	rnd_4_family_341	1.95E-16	116.2749452	2	36	1.44E-15	0.001050578	0	0.000333913	0	5.76E-13	1.07E-08
Gypsy	rnd_4_family_344	3.22E-17	130.43596	2	36	2.73E-16	0	0.00745821	0.005370311	0	0	4.62E-08
Gypsy	rnd_4_family_379	4.69E-24	337.8821253	2	36	1.44E-22	0.00474346	0	0.001981461	0	0	0
Gypsy	rnd_4_family_466	8.10E-14	78.06716594	2	36	4.24E-13	0.001880043	0	0.001834917	9.69E-09	0.977826711	0
Gypsy	rnd_4_family_615	0.463745611	0.785056928	2	36	0.582776825	0	5.03E-05	5.59E-05	0.48153988	0.798124767	0.634007706
Gypsy	rnd_4_family_63	1.30E-06	20.21454592	2	36	3.41E-06	0	0.000708255	0.000731428	6.68E-06	8.98E-07	0.953339072
Gypsy	rnd_4_family_651	3.72E-09	34.91458648	2	36	1.27E-08	0	0.001752609	0.001622716	6.55E-09	6.40E-09	0.61903365
Gypsy	rnd_4_family_728	6.80E-20	191.0020082	2	36	8.85E-19	0	0.003479464	0.002193938	0	0	2.62E-13
Gypsy	rnd_4_family_79	8.28E-22	248.9820215	2	36	1.58E-20	0	0.007880809	0.005273872	0	0	0
Gypsy	rnd_4_family_796	8.44E-14	77.85087987	2	36	4.38E-13	0	0.001481182	0.000906634	0	4.04E-09	1.68E-08
Gypsy	rnd_5_family_1061	3.15E-23	302.1460454	2	36	7.42E-22	0.003088405	0	0.001897924	0	6.33E-10	0
Gypsy	rnd_5_family_1188	4.18E-16	110.7217894	2	36	2.97E-15	0.00071498	0	0.000446415	0	3.21E-05	0
Gypsy	rnd_5_family_12	1.44E-15	102.1516074	2	36	9.10E-15	0	0.004247836	0.002465297	0	7.56E-10	1.30E-10
Gypsy	rnd_5_family_1571	1.34E-20	210.7594163	2	36	1.82E-19	0.003688624	0	0.002848013	0	0.001678427	0
Gypsy	rnd_5_family_1751	1.37E-08	31.21556246	2	36	4.46E-08	0	0.000806257	0.000453098	1.83E-08	0.000150082	1.71E-05
Gypsy	rnd_5_family_191	3.03E-10	42.82257249	2	36	1.09E-09	0.001061941	0	0.000786194	7.54E-08	0.129475665	1.52E-09
Gypsy	rnd_5_family_200	2.01E-07	24.39739846	2	36	5.61E-07	0.000383958	0	0.000292571	2.06E-05	0.377347369	5.82E-07
Gypsy	rnd_5_family_2000	1.46E-15	102.0939985	2	36	9.10E-15	0.001724417	0	0.001124316	0	0.000238179	0
Gypsy	rnd_5_family_2044	0.00415488	6.410395318	2	36	0.008072338	0	0.000125264	0.000110007	0.003051821	0.010452105	0.51385954
Gypsy	rnd_5_family_2110	3.53E-08	28.69399876	2	36	1.09E-07	0	0.000479936	0.000337482	1.80E-08	4.41E-06	0.002668569
Gypsy	rnd_5_family_23	7.88E-13	66.66050985	2	36	3.68E-12	0.00097752	0	0.000574101	1.66E-11	0.000211628	8.15E-11
Gypsy	rnd_5_family_547	0.005726984	5.979060968	2	36	0.010817637	0	0.000241246	0.000214346	0.005520152	0.007824144	0.823060712
Gypsy	rnd_5_family_635	3.82E-06	17.99738141	2	36	9.62E-06	0.00015214	0	0.000100781	2.91E-05	0.088260459	4.39E-05
Gypsy	rnd_5_family_67	4.20E-10	41.72957018	2	36	1.50E-09	0.000493112	0	0.00016575	2.21E-10	2.71E-07	0.00011008
Gypsy	rnd_5_family_744	4.24E-07	22.67497837	2	36	1.14E-06	0	0.001409804	0.001159976	2.81E-07	2.65E-06	0.156186582
Gypsy	rnd_5_family_800	3.41E-17	129.9396911	2	36	2.86E-16	0.00278166	0	0.001638766	0	1.06E-06	0
Gypsy	rnd_5_family_85	8.81E-13	66.13941001	2	36	4.08E-12	0	0.000813542	0.000472268	8.14E-13	1.08E-07	2.40E-08
Gypsy	rnd_5_family_852	1.24E-29	708.587739	2	36	1.89E-27	0.010559769	0	0.006180864	0	0	0
Gypsy	rnd_5_family_870	5.14E-06	17.40746707	2	36	1.27E-05	0	0.000478805	0.000662517	0.001269385	4.02E-06	0.057947537
Gypsy	rnd_5_family_9	9.88E-16	104.7135038	2	36	6.57E-15	0	0.002918508	0.002418748	0	0	0.001089819
Gypsy	rnd_5_family_971	2.40E-10	43.61916803	2	36	8.69E-10	0.006481866	0	0.002480464	1.89E-10	1.48E-06	6.72E-06
Gypsy	rnd_5_family_98	4.65E-13	69.18189134	2	36	2.24E-12	0	0.002027113	0.001336413	8.88E-15	2.02E-09	6.56E-07
Gypsy	rnd_5_family_989	1.41E-06	20.04173971	2	36	3.68E-06	0	0.001061476	0.000943131	1.49E-06	3.12E-06	0.525541846
Gypsy	rnd_6_family_1063	4.20E-06	17.80631694	2	36	1.05E-05	0	0.000670137	0.000488203	2.27E-06	0.000108856	0.035197165
Gypsy	rnd_6_family_1201	3.20E-28	588.3999282	2	36	2.80E-26	0	0.005543832	0.002075616	0	0	0
Gypsy	rnd_6_family_1261	2.35E-07	24.02683554	2	36	6.48E-07	0	0.000832008	0.000731114	2.33E-07	6.47E-07	0.401527355
Gypsy	rnd_6_family_1375	1.12E-07	25.79599896	2	36	3.22E-07	0.000323487	0	0.000321782	0.000269008	0.999654153	9.34E-08
Gypsy	rnd_6_family_14	1.96E-27	530.2578181	2	36	1.50E-25	0.007903466	0	0.004434524	0	0	0
Gypsy	rnd_6_family_1435	2.37E-07	24.01334618	2	36	6.49E-07	0	0.000959577	0.000865352	2.90E-07	4.82E-07	0.55352334
Gypsy	rnd_6_family_1987	3.09E-12	60.47560425	2	36	1.29E-11	0.001038647	0	0.000712984	4.73E-10	0.013543206	4.03E-11
Gypsy	rnd_6_family_2062	2.35E-10	43.68662758	2	36	8.57E-10	0.000540089	0	0.000400224	6.17E-08	0.126169524	1.18E-09
Gypsy	rnd_6_family_2091	2.78E-14	83.95569111	2	36	1.50E-13	0.000697914	0	0.000360144	0	1.11E-06	3.10E-11
Gypsy	rnd_6_family_212	5.21E-16	109.1596796	2	36	3.58E-15	0	0.002602077	0.001626278	0	3.11E-11	6.19E-10
Gypsy	rnd_6_family_273	8.37E-25	373.6392572	2	36	3.01E-23	0.005034037	0	0.003090626	0	3.98E-11	0
Gypsy	rnd_6_family_465	1.45E-12	63.83875347	2	36	6.43E-12	0.001012871	0	0.000435146	1.74E-12	2.46E-07	2.33E-08
Gypsy	rnd_6_family_603	1.62E-29	697.7116985	2	36	1.98E-27	0.010151029	0	0.003859804	0	0	0
Gypsy	rnd_6_family_641	5.17E-16	109.2081816	2	36	3.58E-15	0.001216457	0	0.000782877	0	9.82E-05	0
Gypsy	rnd_6_family_658	1.11E-24	367.6241401	2	36	3.76E-23	0.003172897	0	0.00197843	0	1.16E-10	0
Gypsy	rnd_6_family_750	3.22E-12	60.28897814	2	36	1.34E-11	0.001172254	0	0.00073463	1.41E-10	0.001832057	1.24E-10
Gypsy	rnd_6_family_788	2.24E-31	889.9193291	2	36	6.85E-29	0.012651148	0	0.002022515	0	0	3.33E-12
Gypsy	rnd_6_family_798	7.93E-15	91.30645912	2	36	4.41E-14	0.000891284	0	0.000573825	5.14E-13	0.000333243	5.68E-14
Gypsy	rnd_6_family_830	2.08E-19	178.4149904	2	36	2.49E-18	0.004174268	0	0.003599992	0	0.144627776	0
Gypsy	rnd_6_family_930	8.15E-23	285.6892896	2	36	1.80E-21	0	0.00724411	0.003850098	0	0	0
Gypsy	rnd_6_family_958	1.13E-11	55.03410689	2	36	4.48E-11	0	0.001459957	0.001068278	4.83E-12	2.10E-09	0.000190447
Gypsy	rnd_6_family_976	9.08E-24	325.0690363	2	36	2.42E-22	0	0.008899582	0.004755606	0	0	0
Gypsy	SABRINA1_TM_int	0.54127551	0.624413068	2	36	0.645035562	0	7.05E-05	4.26E-05	0.541425588	0.799838965	0.729108951
Gypsy	SABRINA2_TM_I	0.741919669	0.301003344	2	36	0.774609041	0	0	4.12E-05	1	0.884442478	0.764217486
Gypsy	SABRINA2_TM_LTR	0.581335964	0.550682114	2	36	0.684187711	0	0	6.88E-05	1	0.799366539	0.613525867
Gypsy	SABRINA3_TM_int	0.02824581	3.944748833	2	36	0.049109192	0.00010673	0	4.69E-05	0.030655019	0.030282523	0.947827626
Gypsy	SUKKULA2_HV_LTR	0.925954787	0.077094501	2	36	0.927470261	5.27E-05	4.74E-05	5.65E-05	0.96369245	0.999636832	0.924622866
Gypsy	SZ_10_I	0.011734818	5.042193406	2	36	0.021310709	5.15E-05	0	4.09E-05	0.008919388	0.025612392	0.579848144
Gypsy	SZ_22_int	2.05E-08	30.12173202	2	36	6.49E-08	0.001222684	0.002565117	0.00150378	5.40E-06	0.411542643	5.22E-08
Gypsy	SZ_26_int	0.287071352	1.292307692	2	36	0.386126741	0	4.41E-05	0	0.594171302	1	0.270976538
Gypsy	SZ_26_LTR	0.002153951	7.317806199	2	36	0.004336243	0.000125661	4.71E-05	4.97E-05	0.001708509	0.004483124	0.600561362
Gypsy	SZ_4_int	0.446408208	0.824863203	2	36	0.564466577	5.34E-05	4.73E-05	4.29E-05	0.999045962	0.696049159	0.494639369
Gypsy	SZ_43_LTR	0.332578473	1.135241251	2	36	0.438659538	4.96E-05	4.85E-05	4.66E-05	0.548045235	0.306641681	0.861071376
Gypsy	SZ_48_LTR	0.704660763	0.353464482	2	36	0.774609041	0	4.67E-05	4.12E-05	0.749700293	0.946046941	0.768715491
Gypsy	SZ_50_int	0.820543754	0.198878705	2	36	0.840070875	0	4.85E-05	4.08E-05	0.805042209	0.860127216	0.970807872
Gypsy	SZ_52_int	0.077648807	2.745871494	2	36	0.12557275	0.000157935	0.000124202	8.58E-05	0.98646081	0.280373819	0.115771824
Gypsy	SZ_63_int	0.854536513	0.157884455	2	36	0.861575528	6.07E-05	9.58E-05	4.10E-05	0.872467459	0.845462464	0.999751892
Gypsy	SZ_64_int	0.815296863	0.205365677	2	36	0.840070875	0	5.40E-05	4.39E-05	0.798727763	0.863948863	0.962965717
Gypsy	SZ_64B_I	0.00811913	5.518567551	2	36	0.015103062	7.75E-05	0	5.98E-05	0.132645964	0.997988479	0.006741615
Gypsy	SZ_7_int	0.678801666	0.391625787	2	36	0.772168438	4.96E-05	4.67E-05	4.99E-05	0.782272466	0.98254585	0.69980778
Gypsy	TEKAY_ZM_int	0.208754954	1.636788437	2	36	0.307110654	5.71E-05	4.85E-05	5.02E-05	0.18563046	0.412741027	0.598592117
Gypsy	TREP69	0.092306631	2.547527304	2	36	0.146731579	0.000667304	0.000574641	0.000482694	0.629832952	0.130011646	0.318101797
Gypsy	WHAM2_TM_int	0.741919669	0.301003344	2	36	0.774609041	0	0	9.37E-05	1	0.884442478	0.764217486
Gypsy	XILON1_ZM_I	0.853341369	0.159296353	2	36	0.861575528	9.54E-05	8.31E-05	7.35E-05	0.839866156	0.900491462	0.964310268
Gypsy	XILON1_ZM_LTR	0.107069744	2.378860999	2	36	0.167159907	0	6.51E-05	5.07E-05	0.113239922	0.466713542	0.287204482
Gypsy	ZMGypsyX1_ZM	0.823747511	0.194939246	2	36	0.840070875	0	4.74E-05	4.07E-05	0.809245942	0.857984966	0.975268293
Copia	Angela1_AT_I	0.741919669	0.301003344	2	36	0.761971552	0	0	0.0000439	1	0.884442478	0.764217486
Copia	ANGELA1_TM_int	0.741919669	0.301003344	2	36	0.761971552	0	0	0.0000469	1	0.884442478	0.764217486
Copia	ANGELA6_TM_int	0.741919669	0.301003344	2	36	0.761971552	0	0	0.0000937	1	0.884442478	0.764217486
Copia	BARE_2_HV_I	0.741919669	0.301003344	2	36	0.761971552	0	0	0.0000469	1	0.884442478	0.764217486
Copia	CLAUDIA1_TM_I	0.108462777	2.364231278	2	36	0.183181579	0.000531212	0.000444502	0.000374713	0.573935512	0.132887407	0.400764479
Copia	COPI1_I	0.691697938	0.372405995	2	36	0.761971552	0.000111434	4.79333E-05	0.000051325	0.666758555	0.777505898	0.924543195
Copia	COPI2_I	0.741919669	0.301003344	2	36	0.761971552	0	0	0.0000448	1	0.884442478	0.764217486
Copia	Copia_1_PD_I	0.691479584	0.372728259	2	36	0.761971552	0.0000607	0.000050325	0.0000622	0.976465526	0.936303867	0.676978887
Copia	Copia_1_TA_I	0.279005465	1.322877428	2	36	0.402535475	0	0.00004795	4.12444E-05	0.72075642	0.309525807	0.605475091
Copia	Copia_10_SB_I	0.464182161	0.784075002	2	36	0.591910139	0	0.0000958	0.0000397	0.642818294	0.981291931	0.477758996
Copia	Copia_104_OS_I	0.069640987	2.871698257	2	36	0.120054144	0	0.00004765	0	0.32158143	1	0.062651118
Copia	Copia_106_OS_I	0.741919669	0.301003344	2	36	0.761971552	0	0	0.0000391	1	0.884442478	0.764217486
Copia	Copia_106_SB_I	0.634765828	0.460285765	2	36	0.746783327	0.0000557	0.0000485	0.00004205	0.606848999	0.73323325	0.907502187
Copia	Copia_107_SB_I	0.287071352	1.292307692	2	36	0.402535475	0	0.0000485	0	0.594171302	1	0.270976538
Copia	Copia_108_OS_I	0.383892326	0.983311805	2	36	0.510066727	0	0	0.0000427	1	0.671888367	0.422294196
Copia	Copia_113_OS_I	0.178199576	1.810197325	2	36	0.285720838	0	0	0.00004032	1	0.484564088	0.211694294
Copia	Copia_115_OS_I	0.111854989	2.329419846	2	36	0.188074761	0	0.00005635	0.000047725	0.122915779	0.503415274	0.276076405
Copia	Copia_117_SB_I	0.287071352	1.292307692	2	36	0.402535475	0	0.0000468	0	0.594171302	1	0.270976538
Copia	Copia_118_OS_I	0.009394884	5.328652168	2	36	0.018497699	0	0.000282236	0.000198944	0.009035991	0.012445629	0.840462742
Copia	Copia_118_SB_I	0.741919669	0.301003344	2	36	0.761971552	0	0	0.0000424	1	0.884442478	0.764217486
Copia	Copia_11B_OS_LTR	0.741919669	0.301003344	2	36	0.761971552	0	0	0.0000412	1	0.884442478	0.764217486
Copia	Copia_12_BD_I	0.538744168	0.629263903	2	36	0.653882875	0	0	0.0000401	1	0.774425882	0.572906543
Copia	Copia_12_OS_LTR	0.04069742	3.50397713	2	36	0.07399531	7.39113E-05	0.0000479	0.000053425	0.039067317	0.049263292	0.890973982
Copia	Copia_120B_OS_I	0.144282576	2.043928494	2	36	0.236324908	0	0	0.00004755	1	0.442334392	0.175069321
Copia	Copia_122_OS_I	0.069636155	2.871778709	2	36	0.120054144	0	0.0000466	0	0.321571564	1	0.062646647
Copia	Copia_123_OS_I	0.06090214	3.027755513	2	36	0.108143987	0	6.90286E-05	5.18917E-05	0.056966832	0.292177012	0.273253061
Copia	Copia_128_SB_I	0.362422356	1.04410476	2	36	0.490996832	0.000277341	0.000262206	0.000222484	0.971391763	0.549852802	0.465812789
Copia	Copia_129_SB_I	0.693246222	0.370123998	2	36	0.761971552	0	0.0000485	0.0000415	0.743848027	0.947801618	0.754837887
Copia	Copia_13_Sit_I	0.538693318	0.629361595	2	36	0.653882875	0	0	0.00004135	1	0.774395396	0.572857863
Copia	Copia_133_SB_I	0.538754458	0.629244137	2	36	0.653882875	0	0	0.0000442	1	0.77443205	0.572916393
Copia	Copia_135_SB_I	0.741919669	0.301003344	2	36	0.761971552	0	0	0.0000416	1	0.884442478	0.764217486
Copia	Copia_136_SB_I	0.001368576	7.963824991	2	36	0.002938186	0.00005705	0	0.00003715	0.001351651	0.002002581	0.782970771
Copia	Copia_140_SB_I	0.741919669	0.301003344	2	36	0.761971552	0	0	0.0000406	1	0.884442478	0.764217486
Copia	Copia_141_SB_I	0.741919669	0.301003344	2	36	0.761971552	0	0	0.0000403	1	0.884442478	0.764217486
Copia	Copia_143_SB_I	0.122381717	2.228091963	2	36	0.203078832	0.000139781	0.000156489	8.63882E-05	0.834600251	0.715937879	0.107895134
Copia	Copia_15_BD_I	0.463614949	0.785351014	2	36	0.591910139	0	7.82075E-05	0.0000619	0.55245948	0.911435863	0.538436756
Copia	Copia_15_SB_I	0.772494329	0.259990363	2	36	0.789615058	0	0.0000441	3.99333E-05	0.855234395	0.754104896	0.976035736
Copia	Copia_16_Sit_I	0.431937084	0.859358763	2	36	0.562109904	0.00010673	0.00004892	4.76833E-05	0.958005262	0.580409395	0.557820152
Copia	Copia_17_SB_I	0.348021976	1.087049567	2	36	0.477430869	0	0.00007055	0.0000512	0.349748877	0.357675942	0.979903707
Copia	Copia_18_BD_I	0.36458357	1.037815386	2	36	0.491282825	9.24833E-05	7.46242E-05	0.000112658	0.980424537	0.753196068	0.365955234
Copia	Copia_18_OS_I	0.00899831	5.384615385	2	36	0.017809154	0.0000557	0	0	0.014375286	0.007731759	1
Copia	Copia_19_SB_I	0.069820963	2.868705693	2	36	0.120054144	0	0.00004885	0	0.321948644	1	0.06281766
Copia	Copia_2_BDi_I	0.167728939	1.876954267	2	36	0.271221263	0.0000582	9.51723E-05	5.81403E-05	0.634918009	0.946460531	0.143523552
Copia	Copia_2_PD_I	0.287071352	1.292307692	2	36	0.402535475	0	0.0000467	0	0.594171302	1	0.270976538
Copia	Copia_20_Sit_I	0.641050863	0.450183937	2	36	0.751849777	0	0.0000441	0.000040675	0.880528964	0.656219056	0.855515797
Copia	Copia_21_BD_I	0.67070066	0.403897155	2	36	0.761971552	0.0000496	0.0000468	0.00004028	0.68935628	0.899259224	0.780563279
Copia	Copia_21_OS_I	0.363079237	1.042188985	2	36	0.490996832	0.00005705	0.00007115	5.47125E-05	0.468842048	0.899467202	0.431631612
Copia	Copia_21_SB_I	0.231757689	1.523082325	2	36	0.362419431	0.0000534	0	0.00004156	0.329161996	0.847636505	0.301618283
Copia	Copia_22_BD_I	0.633273327	0.462700149	2	36	0.746783327	0.0000557	0.000071325	0.0000413	0.738351734	0.973627604	0.663347938
Copia	Copia_22_SB_I	0.309339486	1.212401404	2	36	0.429010966	8.60033E-05	4.68667E-05	7.88618E-05	0.277100076	0.445901798	0.777396199
Copia	Copia_23_BD_I	0.003971323	6.471748134	2	36	0.008157312	0.000404241	0.00017783	0.000205254	0.003683644	0.005888539	0.778491852
Copia	Copia_23_SB_I	0.775069518	0.256614547	2	36	0.789615058	0	0.0000486	0.0000434	0.852921423	0.756327394	0.978889203
Copia	Copia_24_Sit_LTR	0.249731493	1.442235974	2	36	0.385764094	0	0.0000475	0.0000401	0.44554426	0.96440218	0.264442161
Copia	Copia_25_Sit_I	0.362881125	1.042766387	2	36	0.490996832	0.0000607	4.76333E-05	0.00004	0.977050404	0.560653373	0.458331054
Copia	Copia_27_Sit_I	0.069702267	2.870678403	2	36	0.120054144	0	0.00004765	0	0.321706525	1	0.062707822
Copia	Copia_29_OS_I	0.490057039	0.727552601	2	36	0.620738916	0	4.99667E-05	0.0000423	0.459239361	0.575972251	0.902517553
Copia	Copia_29_SB_I	0.287071352	1.292307692	2	36	0.402535475	0	0.0000468	0	0.594171302	1	0.270976538
Copia	Copia_3_TA_I	0.027743417	3.966639307	2	36	0.051177177	0.000449215	0.00026188	0.000239483	0.065223761	0.021082123	0.896709829
Copia	Copia_30_Sit_I	0.287071352	1.292307692	2	36	0.402535475	0	0.0000474	0	0.594171302	1	0.270976538
Copia	Copia_31_OS_I	0.020752634	4.323816148	2	36	0.038847295	0	0.000119329	0.000111153	0.034019151	0.017236984	0.994144658
Copia	Copia_32_SB_I	0.741919669	0.301003344	2	36	0.761971552	0	0	0.0000436	1	0.884442478	0.764217486
Copia	Copia_33_BD_I	0.428119701	0.868661976	2	36	0.559056655	0.0000496	0.000058975	0.000100367	0.96751338	0.591894995	0.540953485
Copia	Copia_33_SB_I	0.26751726	1.368067661	2	36	0.402535475	0	0	0.00004045	1	0.576614326	0.305115806
Copia	Copia_34_OS_I	0.791357042	0.235533724	2	36	0.80190847	0	0.000054	0.0000414	0.822869919	0.776652942	0.998521131
Copia	Copia_34_SB_I	0.012096364	5.003381376	2	36	0.023572402	0.00008891	9.99024E-05	5.20875E-05	0.99238726	0.121938526	0.021351443
Copia	Copia_35_OS_I	0.741919669	0.301003344	2	36	0.761971552	0	0	0.0000436	1	0.884442478	0.764217486
Copia	Copia_35_Sit_LTR	0.019759133	4.384740644	2	36	0.037170647	0.000124278	8.27821E-05	6.26435E-05	0.058125648	0.014577048	0.831061497
Copia	Copia_36_BD_I	0.741919669	0.301003344	2	36	0.761971552	0	0	0.0000403	1	0.884442478	0.764217486
Copia	Copia_37_ZM	0.256765232	1.412257727	2	36	0.395023434	7.43767E-05	8.09434E-05	6.16733E-05	0.904000561	0.793196792	0.237417153
Copia	Copia_38_BD_I	0.474999202	0.760050873	2	36	0.603677916	9.29547E-05	8.99323E-05	7.13838E-05	0.461600986	0.720714584	0.721694814
Copia	Copia_38_OS_I	0.654987658	0.428151603	2	36	0.761971552	0	4.84333E-05	0.000067575	0.64049701	0.684302083	0.97510131
Copia	Copia_38_Sit_I	0.140104012	2.07668097	2	36	0.230474132	0.0000529	0.00011754	8.32437E-05	0.229181444	0.811420792	0.195025591
Copia	Copia_39_Sit_I	0.069335695	2.876793239	2	36	0.120054144	0	0.000059975	4.13333E-05	0.183942396	0.889795183	0.084292242
Copia	Copia_39_ZM	0.122273409	2.229086979	2	36	0.203078832	0.000075178	0.000113581	7.41349E-05	0.658003885	0.883402945	0.101704996
Copia	Copia_4_OS_I	0.00899831	5.384615385	2	36	0.017809154	0.0000534	0	0	0.014375286	0.007731759	1
Copia	Copia_4_PD_I	0.606240786	0.5075007	2	36	0.722167708	0.0000557	0.0000468	0.0000403	0.577149449	0.698286791	0.911230456
Copia	Copia_4_PD_LTR	0.538827174	0.629104456	2	36	0.653882875	0	0	0.0000457	1	0.774475641	0.572986005
Copia	Copia_4_Sit_I	0.287071352	1.292307692	2	36	0.402535475	0	0.0000486	0	0.594171302	1	0.270976538
Copia	Copia_4_TA_I	0.264796262	1.379071181	2	36	0.40088677	0	0	0.00004375	1	0.574110534	0.302321965
Copia	Copia_41_OS_I	0.544214769	0.618810492	2	36	0.656513055	0	0.0000486	0.0000395	0.873249797	0.581288953	0.772368551
Copia	Copia_41_Sit_I	0.291181453	1.27707726	2	36	0.405307517	0.00005455	0.0000479	0.00006132	0.270072133	0.534848902	0.627114942
Copia	Copia_42_BD_I	0.286054708	1.296110493	2	36	0.402535475	0.0000529	4.78333E-05	5.94095E-05	0.323739958	0.744052727	0.435804525
Copia	Copia_43_OS_I	0.524479003	0.657058182	2	36	0.653882875	0	5.01333E-05	0.000051225	0.504882401	0.729700224	0.777767898
Copia	Copia_43_ZM_I	0.287071352	1.292307692	2	36	0.402535475	0	0.0000468	0	0.594171302	1	0.270976538
Copia	Copia_45_OS_I	0.287071352	1.292307692	2	36	0.402535475	0	0.0000479	0	0.594171302	1	0.270976538
Copia	Copia_46_ZM_I	0.448982956	0.818849483	2	36	0.576397039	0	0.00004945	0.00004165	0.526613731	0.89262191	0.536880176
Copia	Copia_5_HV_I	0.649716009	0.436426712	2	36	0.759667949	0	0.00004855	0.00005224	0.765480386	0.623903758	0.963139887
Copia	Copia_5_OS_I	0.368324417	1.027021551	2	36	0.494569889	0.0000607	0	0.0000579	0.381307991	0.7299741	0.564945025
Copia	Copia_5_Sit_I	0.540029192	0.626798401	2	36	0.653882875	0	0	0.0000375	1	0.775195692	0.574136574
Copia	Copia_5_TA_I	0.549652534	0.608529172	2	36	0.658889473	0.0000566	6.93571E-05	5.10667E-05	0.995661222	0.821129778	0.561857408
Copia	Copia_50_BD_I	0.987210003	0.012877097	2	36	0.987210003	0.0000557	4.68333E-05	4.85143E-05	0.996184163	0.999829612	0.986057615
Copia	Copia_52_SB_I	0.081965696	2.683606918	2	36	0.139672486	0.0000557	0	0.0000424	0.076564559	0.099394277	0.891402266
Copia	Copia_52_SB_LTR	0.060594114	3.03367981	2	36	0.108102175	0	0.000059443	0.00004172	0.12941864	0.769752087	0.091379549
Copia	Copia_52_ZM_I	0.741919669	0.301003344	2	36	0.761971552	0	0	0.0000871	1	0.884442478	0.764217486
Copia	Copia_53_BD_I	0.241061248	1.48043994	2	36	0.375423255	0.0000534	7.17452E-05	8.02489E-05	0.219064665	0.469279208	0.601775853
Copia	Copia_53_SB_I	0.529885586	0.64643113	2	36	0.653882875	0.0000607	4.74667E-05	0.000039425	0.977813708	0.679725161	0.628112566
Copia	Copia_55_OS_I	0.632130426	0.464553058	2	36	0.746783327	0	0.0000485	0.0000352	0.714134003	0.956999487	0.680460976
Copia	Copia_56_SB_I	0.538883715	0.628995861	2	36	0.653882875	0	0	0.00004065	1	0.774509533	0.573040132
Copia	Copia_57_BD_I	0.101998706	2.433867805	2	36	0.173033519	0.0000534	0	0.0000448	0.093524076	0.12633767	0.879942392
Copia	Copia_57_OS_I	0.741919669	0.301003344	2	36	0.761971552	0	0	0.0000469	1	0.884442478	0.764217486
Copia	Copia_58_BD_I	0.741919669	0.301003344	2	36	0.761971552	0	0	0.0000415	1	0.884442478	0.764217486
Copia	Copia_58_BD_LTR	2.24332E-08	29.88759247	2	36	7.41271E-08	0.000632702	0.000205081	0.000198206	1.70678E-07	1.49049E-08	0.921044062
Copia	Copia_59_BD_I	0.249681928	1.442450369	2	36	0.385764094	0.0000534	0	0.0000423	0.236158302	0.531886384	0.549913607
Copia	Copia_59_ZM_I	0.289961145	1.281575438	2	36	0.405092776	0.000114037	7.23905E-05	6.51125E-05	0.411604745	0.258397161	0.948290178
Copia	Copia_6_BDi_I	0.287071352	1.292307692	2	36	0.402535475	0	0.0000465	0	0.594171302	1	0.270976538
Copia	Copia_6_PD_I	0.538845587	0.629069091	2	36	0.653882875	0	0	0.00004055	1	0.774486679	0.573003632
Copia	Copia_6_Sit_I	0.715893967	0.337345429	2	36	0.761971552	0	0.0000441	0.0000401	0.75557049	0.944304885	0.782360832
Copia	Copia_60_OS_I	0.416106275	0.898521268	2	36	0.545242705	0	4.70333E-05	0.000042025	0.41979403	0.734975176	0.627582036
Copia	Copia_61_BD_I	0.855610242	0.156617769	2	36	0.86013728	0.000217564	0.000230784	0.000213093	0.919437786	0.997621802	0.857545557
Copia	Copia_61_OS_I	0.025758975	4.057396551	2	36	0.047982404	0	9.78836E-05	6.84166E-05	0.032702888	0.343217279	0.100899758
Copia	Copia_63_SB_I	0.07674987	2.759296679	2	36	0.131373652	7.06767E-05	0.0000958	0.00005839	0.065398274	0.24818728	0.397253781
Copia	Copia_64_SB_I	0.774642164	0.257173946	2	36	0.789615058	0	0.0000467	4.18333E-05	0.853535899	0.755978236	0.978280306
Copia	Copia_65_ZM_I	0.704610891	0.353536648	2	36	0.761971552	0	0.00004795	0.0000533	0.735514043	0.689345399	0.999713803
Copia	Copia_65_ZM_LTR	0.822358491	0.196645247	2	36	0.831106986	0	0.0000467	0.0000394	0.807123796	0.860616852	0.971935074
Copia	Copia_66_ZM_I	0.069820963	2.868705693	2	36	0.120054144	0	0.00004885	0	0.321948644	1	0.06281766
Copia	Copia_67_SB_I	0.741919669	0.301003344	2	36	0.761971552	0	0	0.0000436	1	0.884442478	0.764217486
Copia	Copia_69_ZM_I	0.698484266	0.362443404	2	36	0.761971552	0	0.0000471	0.000064525	0.807729222	0.676128873	0.964515306
Copia	Copia_7_PD_I	0.56607646	0.578115839	2	36	0.676443568	0.0000529	0.000113876	0.000057375	0.635365297	0.538568781	0.991830573
Copia	Copia_7_SB_I	0.741919669	0.301003344	2	36	0.761971552	0	0	0.0000391	1	0.884442478	0.764217486
Copia	Copia_7_Sit_I	0.383699598	0.983841406	2	36	0.510066727	0	0	0.0000434	1	0.671746276	0.422103394
Copia	Copia_7_TA_I	0.031053756	3.829507738	2	36	0.057006894	0.00030603	0.000257358	0.000173571	0.732622787	0.081109804	0.107429797
Copia	Copia_70_ZM_I	0.001736119	7.622954586	2	36	0.00364489	0.0000582	0	0.00003975	0.001667394	0.002595888	0.772013682
Copia	Copia_71_ZM_I	0.912268357	0.092055677	2	36	0.914675398	0.0000496	0.00004855	0.00003934	0.939334507	0.903781951	0.994976563
Copia	Copia_71_ZM_LTR	0.741919669	0.301003344	2	36	0.761971552	0	0	0.0000466	1	0.884442478	0.764217486
Copia	Copia_73_SB_I	0.016927476	4.577926179	2	36	0.032162205	0.0000496	8.27118E-05	5.62488E-05	0.091465958	0.905174938	0.019822119
Copia	Copia_74_OS_I	0.287071352	1.292307692	2	36	0.402535475	0	0.0000485	0	0.594171302	1	0.270976538
Copia	Copia_74_SB_I	0.287071352	1.292307692	2	36	0.402535475	0	0.0000486	0	0.594171302	1	0.270976538
Copia	Copia_74B_OS_I	0.741919669	0.301003344	2	36	0.761971552	0	0	0.0000436	1	0.884442478	0.764217486
Copia	Copia_75_SB_I	0.741919669	0.301003344	2	36	0.761971552	0	0	0.0000448	1	0.884442478	0.764217486
Copia	Copia_76_SB_I	0.741919669	0.301003344	2	36	0.761971552	0	0	0.0000401	1	0.884442478	0.764217486
Copia	Copia_78_SB_I	0.287071352	1.292307692	2	36	0.402535475	0	0.0000474	0	0.594171302	1	0.270976538
Copia	Copia_8_PD_I	0.042338756	3.456794076	2	36	0.076612987	0	6.26538E-05	0.00004325	0.171042267	0.946926609	0.045674069
Copia	Copia_8_SB_I	0.225548514	1.552559579	2	36	0.355358149	0	0.00005125	0.0000397	0.429532071	0.968563242	0.236358295
Copia	Copia_8_TA_I	0.271121133	1.353674337	2	36	0.402535475	0	0.00004575	0.0000412	0.459719793	0.961169593	0.289299714
Copia	Copia_81_OS_I	0.287071352	1.292307692	2	36	0.402535475	0	0.0000465	0	0.594171302	1	0.270976538
Copia	Copia_82_OS_I	0.034358518	3.707205917	2	36	0.062770369	0	0.000059825	0.00004	0.153982539	0.947066224	0.036974298
Copia	Copia_82_SB_I	0.150788485	1.994876102	2	36	0.245921135	0.0000607	0	0.0000427	0.128192049	0.238141558	0.735663448
Copia	Copia_84_SB_I	0.312605618	1.201194179	2	36	0.431964127	0	6.58667E-05	5.41333E-05	0.39904384	0.855475004	0.399382612
Copia	Copia_88_OS_I	0.538697594	0.629353379	2	36	0.653882875	0	0	0.0000399	1	0.774397959	0.572861956
Copia	Copia_88_SB_I	0.158482115	1.939673664	2	36	0.257364118	0.0000557	0	0.0000402	0.134949122	0.252302195	0.730180632
Copia	Copia_89_OS_I	0.741919669	0.301003344	2	36	0.761971552	0	0	0.0000403	1	0.884442478	0.764217486
Copia	Copia_9_PD_I	0.013412823	4.871737663	2	36	0.026004453	0.00005265	0	0.0000428	0.010172998	0.029570691	0.574901801
Copia	Copia_9_Sit_I	0.06964335	2.871658905	2	36	0.120054144	0	0.0000482	0	0.321586256	1	0.062653305
Copia	Copia_9_TA_I	0.670963299	0.403496863	2	36	0.761971552	0	0.0000485	0.0000391	0.732719187	0.951188982	0.727724767
Copia	Copia_92_OS_I	0.046353118	3.349083199	2	36	0.083085778	0	0.000112857	8.98416E-05	0.05463161	0.045127725	0.985493414
Copia	Copia_95_OS_I	0.446641197	0.824317517	2	36	0.575334423	0	0.0000482	0.00004045	0.525144381	0.89290718	0.53393175
Copia	Copia_97_SB_I	0.617522815	0.488551764	2	36	0.733308343	0	0.0000476	0.0000578	0.797418507	0.601894916	0.914342273
Copia	COPIA1_OS	0.260715977	1.39579726	2	36	0.399484158	0.0000557	7.76707E-05	4.03667E-05	0.889130022	0.814650251	0.23866468
Copia	Copia1_ZM_I	0.741919669	0.301003344	2	36	0.761971552	0	0	0.0000439	1	0.884442478	0.764217486
Copia	Copia10_ZM_I	0.741919669	0.301003344	2	36	0.761971552	0	0	0.0000469	1	0.884442478	0.764217486
Copia	Copia12_ZM_I	9.17293E-05	12.17016074	2	36	0.000223443	0.001484034	0.000981893	0.000916887	0.000774562	5.44678E-05	0.682175841
Copia	Copia13_ZM_LTR	0.383324275	0.984873574	2	36	0.510066727	0	0	0.0000432	1	0.671469439	0.421731792
Copia	Copia14_ZM_I	0.404502098	0.928240248	2	36	0.531871271	0.00005265	0.000095818	0.0000465	0.999942952	0.681896514	0.445150777
Copia	Copia15_ZM_I	0.287071352	1.292307692	2	36	0.402535475	0	0.0000503	0	0.594171302	1	0.270976538
Copia	COPIA1B_OS	0.39221849	0.960696182	2	36	0.519313681	0.00005515	0.0000466	5.86542E-05	0.596892135	0.983622552	0.400377903
Copia	COPIA2_OS	0.492281677	0.722840846	2	36	0.621485174	0	0.0000936	0.0000436	0.653791306	0.977328876	0.511340867
Copia	Copia2_SB_I	0.785052912	0.243638308	2	36	0.797647344	0.0000515	6.15667E-05	0.00005862	0.879219702	0.996701481	0.787032777
Copia	Copia2_ZM_I	0.287071352	1.292307692	2	36	0.402535475	0	0.0000474	0	0.594171302	1	0.270976538
Copia	Copia2_ZM_LTR	0.014776038	4.749074207	2	36	0.02821555	0.00005455	0.0000494	0.0000436	0.125659746	0.012682647	0.42715965
Copia	COPIA3_OS	0.439982288	0.840033079	2	36	0.570625493	0.0000534	0.000070906	5.20505E-05	0.503090877	0.868826543	0.545305025
Copia	Copia30_ZM_I	0.117395506	2.274891296	2	36	0.196521112	0.00010673	0.0000463	0.00003995	0.287765867	0.100059083	0.773680753
Copia	Copia31_ZM_I	0.209103545	1.634968342	2	36	0.331080612	0.0000496	0	0.00004125	0.18138211	0.345117519	0.703161713
Copia	Copia32_ZM_I	0.741919669	0.301003344	2	36	0.761971552	0	0	0.0000415	1	0.884442478	0.764217486
Copia	Copia5_SB_I	0.827452534	0.19040353	2	36	0.834037037	0	0.0000467	0.0000411	0.814560923	0.855327631	0.98038095
Copia	INAV_HV_int	0.138866182	2.086581592	2	36	0.229431083	0.00005705	4.76333E-05	0.000042225	0.383588292	0.126332965	0.691610346
Copia	INGA_HV_I	0.263659706	1.383702713	2	36	0.40088677	0	0	0.000041175	1	0.573060112	0.301154135
Copia	OPIE2_ZM_LTR	0.180618227	1.795365671	2	36	0.288382043	0	0.0000489	0.0000436	0.318485414	0.902488331	0.214786393
Copia	Retrofit2_I	0.540313744	0.626253283	2	36	0.653882875	0	0	0.00003775	1	0.775366005	0.57440891
Copia	Retrofit3_I	0.741919669	0.301003344	2	36	0.761971552	0	0	0.0000424	1	0.884442478	0.764217486
Copia	Retrofit5_I	0.00899831	5.384615385	2	36	0.017809154	0.0000557	0	0	0.014375286	0.007731759	1
Copia	RETROSAT3_LTR	0.199264814	1.687611298	2	36	0.316822717	0	7.73575E-05	0.0000424	0.432572627	0.984262578	0.200323515
Copia	RIRE5_OS	0.176923824	1.81810633	2	36	0.284877343	8.24358E-05	6.17077E-05	6.17948E-05	0.192592527	0.173539311	0.991139312
Copia	RN107_I	0.701651945	0.35782805	2	36	0.761971552	0.000078165	8.64322E-05	9.55718E-05	0.678933638	0.759281421	0.951876519
Copia	rnd_1_family_1001	0.001899575	7.495190655	2	36	0.003966145	0	0.000152313	0.000105825	0.001456606	0.032824727	0.080956415
Copia	rnd_1_family_101	2.50764E-20	202.9033005	2	36	4.14306E-19	0.00241424	0	0.000893718	0	0	0
Copia	rnd_1_family_114	4.36763E-10	41.60172403	2	36	1.72886E-09	0.000533514	0	0.000370889	4.44003E-08	0.05603264	3.78866E-09
Copia	rnd_1_family_141	2.06803E-16	115.8537404	2	36	1.96462E-15	0	0.00189944	0.001134669	0	6.11549E-11	6.16223E-11
Copia	rnd_1_family_154	7.93307E-33	1075.042087	2	36	1.00486E-30	0.005089016	0	0.001870995	0	0	0
Copia	rnd_1_family_170	2.13137E-06	19.1832247	2	36	6.08962E-06	0	0.000675847	0.000509612	1.14689E-06	3.81702E-05	0.050322366
Copia	rnd_1_family_173	0.001622411	7.719561803	2	36	0.003444225	0	0.000797172	0.000748989	0.002079118	0.001765342	0.932050945
Copia	rnd_1_family_186	3.8091E-15	95.85128412	2	36	2.73105E-14	0	0.001577465	0.000650222	0	1.45779E-05	3.33511E-13
Copia	rnd_1_family_187	6.22459E-19	166.8037579	2	36	8.76053E-18	0.001416386	0	0.00052646	0	0	2.69151E-12
Copia	rnd_1_family_207	5.79885E-09	33.62554378	2	36	2.00324E-08	0.000204529	0	0.000107651	1.36285E-08	0.000374873	2.58162E-06
Copia	rnd_1_family_218	1.31568E-14	88.27494966	2	36	8.47384E-14	0	0.002375368	0.001278575	0	3.87612E-08	1.24935E-10
Copia	rnd_1_family_220	2.72986E-36	1684.325167	2	36	5.18673E-34	0.005727017	0	0.000799341	0	0	0
Copia	rnd_1_family_241	4.75248E-14	80.95632897	2	36	2.61731E-13	0	0.004121261	0.003219879	0	2.63967E-12	0.000232317
Copia	rnd_1_family_242	2.72884E-14	84.05382925	2	36	1.57621E-13	0.000985208	0	0.000585605	5.58664E-13	5.68059E-05	2.83507E-12
Copia	rnd_1_family_249	4.52356E-26	442.5760801	2	36	2.14869E-24	0.003881526	0	0.002551769	0	2.44142E-10	0
Copia	rnd_1_family_252	4.21981E-21	225.8937689	2	36	8.43961E-20	0.003239892	0	0.001713172	0	2.99073E-11	0
Copia	rnd_1_family_254	4.15153E-11	49.92641574	2	36	1.77256E-10	0	0.001188529	0.000968515	2.46922E-11	6.42508E-10	0.015533002
Copia	rnd_1_family_256	4.69719E-13	69.130538	2	36	2.28837E-12	0.000596738	0	0.000150529	0	1.88114E-11	0.001011964
Copia	rnd_1_family_265	3.08523E-15	97.19224144	2	36	2.26557E-14	0	0.003516401	0.002436523	0	5.91194E-12	1.5422E-07
Copia	rnd_1_family_27	1.59429E-20	208.5321321	2	36	2.88491E-19	0	0.004522913	0.003305027	0	0	4.76918E-10
Copia	rnd_1_family_276	2.64645E-32	1004.277863	2	36	2.51413E-30	0.005880034	0	0.001052129	0	0	0
Copia	rnd_1_family_28	1.42757E-22	276.3784241	2	36	3.78975E-21	0	0.007735794	0.004473282	0	0	0
Copia	rnd_1_family_307	1.00609E-09	38.90178747	2	36	3.74819E-09	0.000567457	0	0.000177254	4.80679E-10	1.77674E-07	0.000750383
Copia	rnd_1_family_312	1.26569E-17	138.3263393	2	36	1.45746E-16	0	0.004908127	0.003392167	0	0	2.67482E-09
Copia	rnd_1_family_316	1.86331E-20	206.5782893	2	36	3.21845E-19	0	0.002053093	0.000858578	0	4.69698E-09	0
Copia	rnd_1_family_319	3.10025E-15	97.16115886	2	36	2.26557E-14	0.000948102	0	0.000410727	0	2.86026E-09	1.28536E-10
Copia	rnd_1_family_327	9.57892E-19	162.4307205	2	36	1.3E-17	0.002478853	0	0.001367158	0	8.99193E-09	0
Copia	rnd_1_family_335	1.84264E-17	135.0982453	2	36	2.05942E-16	0.001364533	0	0.000639617	0	3.92368E-10	3.04201E-14
Copia	rnd_1_family_337	3.15446E-17	130.5931982	2	36	3.42484E-16	0	0.002372218	0.001340951	0	7.86724E-11	2.06057E-12
Copia	rnd_1_family_339	6.63242E-25	378.7463496	2	36	2.2912E-23	0.003596839	0	0.002553663	0	1.87639E-07	0
Copia	rnd_1_family_348	2.73434E-14	84.04240802	2	36	1.57621E-13	0	0.001431334	0.000690395	0	1.1958E-06	2.8914E-11
Copia	rnd_1_family_36	1.70945E-12	63.09661255	2	36	7.82639E-12	0	0.001187556	0.00071858	1.29474E-12	5.92145E-08	1.18068E-07
Copia	rnd_1_family_361	2.01085E-13	73.33563911	2	36	1.04675E-12	0	0.002409061	0.002001265	0	2.57561E-12	0.007100886
Copia	rnd_1_family_375	8.7446E-15	90.7143664	2	36	5.93384E-14	0	0.000494367	0.000111012	3.56923E-11	0.110033353	0
Copia	rnd_1_family_376	6.13008E-06	17.06369714	2	36	1.67585E-05	0	0.000605632	0.000417111	3.52727E-06	0.000322358	0.01669139
Copia	rnd_1_family_386	1.70961E-08	30.61588915	2	36	5.74913E-08	0	0.001275633	0.001020308	9.77865E-09	2.27549E-07	0.044673056
Copia	rnd_1_family_388	9.6366E-10	39.0381753	2	36	3.62565E-09	0	0.000931267	0.000475423	2.65691E-09	0.000178341	5.17562E-07
Copia	rnd_1_family_391	2.89166E-10	42.98299564	2	36	1.16897E-09	0	0.005302899	0.00366749	1.4381E-10	1.26535E-07	0.000159507
Copia	rnd_1_family_393	3.72774E-06	18.04614651	2	36	1.04158E-05	0	0.000492858	0.000355454	2.01361E-06	0.000114501	0.028658497
Copia	rnd_1_family_399	2.44545E-15	98.68910712	2	36	1.85854E-14	0.001614626	0.000186177	0.001137391	1.76081E-13	0.00057175	0
Copia	rnd_1_family_40	1.57885E-13	74.57116429	2	36	8.33284E-13	0.001470409	0	0.000703012	2.09832E-13	5.14984E-07	5.51646E-10
Copia	rnd_1_family_404	2.93666E-13	71.43404163	2	36	1.48791E-12	0.000871883	0	0.000485487	3.32001E-12	3.31896E-05	7.35654E-11
Copia	rnd_1_family_413	4.06816E-10	41.83738687	2	36	1.62726E-09	0	0.000674108	0.000240828	1.57647E-08	0.015402682	7.91857E-09
Copia	rnd_1_family_417	2.14439E-12	62.08171595	2	36	9.70083E-12	0	0.002087125	0.00150118	7.13762E-13	7.41942E-10	4.19718E-05
Copia	rnd_1_family_418	3.31492E-14	82.95669527	2	36	1.85245E-13	0.000442753	0	0.000103376	0	1.53255E-12	0.000265635
Copia	rnd_1_family_420	0.000156977	11.28295756	2	36	0.000372821	0	0.000295079	0.000233716	0.000101025	0.00075418	0.269069734
Copia	rnd_1_family_422	8.15984E-08	26.57259982	2	36	2.58395E-07	0	0.000571476	0.00049949	7.82232E-08	2.54101E-07	0.337157772
Copia	rnd_1_family_433	8.04536E-11	47.47500277	2	36	3.3596E-10	0.000246968	0	8.90348E-05	4.33817E-11	9.50058E-08	2.9463E-05
Copia	rnd_1_family_435	1.0213E-08	32.02745567	2	36	3.46513E-08	0.000306989	0	0.000111517	6.29526E-09	7.39528E-06	0.000250101
Copia	rnd_1_family_440	2.47227E-16	114.5326147	2	36	2.29137E-15	0.001216789	0	0.00068201	0	6.46779E-07	0
Copia	rnd_1_family_443	6.29289E-05	12.80844137	2	36	0.000155433	0.000350359	0	0.000168591	8.43557E-05	0.022410996	0.003171081
Copia	rnd_1_family_450	2.53815E-05	14.40239274	2	36	6.51688E-05	0.000405674	0	0.000188417	3.61021E-05	0.015669077	0.001652007
Copia	rnd_1_family_455	4.03046E-05	13.58053393	2	36	0.000102105	0.000998989	0.000599168	0.000932957	0.002195503	0.790523363	5.70189E-05
Copia	rnd_1_family_456	0.000733911	8.87839992	2	36	0.001630914	0	0.000930711	0.000550469	0.000670416	0.033978776	0.029208479
Copia	rnd_1_family_46	6.06661E-31	841.0090524	2	36	3.96265E-29	0.005947415	0	0.002151322	0	0	0
Copia	rnd_1_family_461	1.1743E-21	243.855963	2	36	2.62492E-20	0.002272855	0	0.001044206	0	0	0
Copia	rnd_1_family_470	0.001452059	7.878556289	2	36	0.003099901	0.000806876	0	0.000130999	0.001229145	0.00270903	0.654386351
Copia	rnd_1_family_474	2.98768E-14	83.54133624	2	36	1.6945E-13	0	0.001741818	0.001678827	0	0	0.768584055
Copia	rnd_1_family_476	1.91933E-14	86.06862043	2	36	1.19565E-13	0.000683909	0	0.000456682	2.78455E-12	0.001361813	1.96065E-13
Copia	rnd_1_family_480	9.19179E-10	39.18812014	2	36	3.49288E-09	0.000220911	0	7.91415E-05	4.64133E-10	2.8775E-08	0.008531591
Copia	rnd_1_family_483	1.72157E-15	100.986826	2	36	1.39191E-14	0.001813312	0	0.000834058	0	7.78165E-09	2.30171E-11
Copia	rnd_1_family_492	0.019053021	4.430041073	2	36	0.036020637	0	0.000128809	0.000116447	0.023180085	0.018868545	0.976214201
Copia	rnd_1_family_505	7.18208E-17	123.9539537	2	36	7.37619E-16	0.001209749	0.003557446	0.002041686	0	4.31108E-05	0
Copia	rnd_1_family_514	2.37425E-09	36.25127357	2	36	8.51146E-09	0.000501771	0.00174112	0.0018302	3.96372E-08	1.32455E-09	0.680100448
Copia	rnd_1_family_515	1.55345E-05	15.29834476	2	36	4.04323E-05	0.00015962	0	8.84521E-05	1.30014E-05	0.003106535	0.004647612
Copia	rnd_1_family_518	3.26273E-09	35.30159615	2	36	1.15873E-08	0.000270854	0	0.000324467	0.000308455	0.624427737	1.76813E-09
Copia	rnd_1_family_520	2.13153E-09	36.57727541	2	36	7.71411E-09	0	0.000714222	0.000543996	1.04387E-09	8.79585E-08	0.006640029
Copia	rnd_1_family_522	9.03048E-21	215.7997923	2	36	1.71579E-19	0.000965676	0	0.0002795	0	0	4.94536E-11
Copia	rnd_1_family_527	1.25753E-05	15.69158577	2	36	3.31849E-05	0.000107827	0	9.65319E-05	0.016533667	0.815906928	7.64933E-06
Copia	rnd_1_family_557	1.28097E-05	15.6570328	2	36	3.35703E-05	0	0.000679539	0.000491878	7.11494E-06	0.000284462	0.046376463
Copia	rnd_1_family_558	0.000636987	9.090736493	2	36	0.001423853	0	0.000249416	0.000171367	0.000416045	0.008822886	0.097419097
Copia	rnd_1_family_569	1.85933E-19	179.6349522	2	36	2.82619E-18	0.001257018	0	0.00042394	0	0	1.15211E-11
Copia	rnd_1_family_578	8.69953E-09	32.47522861	2	36	2.97822E-08	0	0.000787196	0.000858868	1.75935E-07	4.62555E-09	0.585666288
Copia	rnd_1_family_589	5.63572E-06	17.22787356	2	36	1.55186E-05	0.000233626	0	0.000122631	6.63543E-06	0.004415799	0.001021774
Copia	rnd_1_family_591	5.83219E-07	21.95905473	2	36	1.71801E-06	0	0.000269881	0.000113983	3.76235E-06	0.031183624	1.39717E-05
Copia	rnd_1_family_594	0.003582924	6.612072889	2	36	0.007399517	0	0.000232873	0.000185935	0.003315182	0.005372143	0.772290329
Copia	rnd_1_family_595	0.010804395	5.148183965	2	36	0.021163247	0	0.000100742	0.000133539	0.082631745	0.008511556	0.487321991
Copia	rnd_1_family_60	8.75432E-12	56.06166652	2	36	3.86819E-11	0	0.00156184	0.000986874	5.85032E-12	6.81105E-08	1.28802E-06
Copia	rnd_1_family_604	0.000163238	11.21940089	2	36	0.000382904	0	0.00030504	0.000262637	0.000138455	0.00035828	0.563191975
Copia	rnd_1_family_606	4.46143E-15	94.85581125	2	36	3.13953E-14	0	0.001271798	0.000903536	0	3.88667E-12	6.21388E-07
Copia	rnd_1_family_609	4.52555E-08	28.05648061	2	36	1.46984E-07	0	0.001375795	0.001200037	4.28897E-08	1.49389E-07	0.307589955
Copia	rnd_1_family_622	3.00549E-21	230.5354355	2	36	6.34492E-20	0.002812697	0	0.001510052	0	4.19014E-11	0
Copia	rnd_1_family_625	6.98209E-05	12.63107266	2	36	0.000171174	0	0.000528092	0.000370168	4.15861E-05	0.001514123	0.054418923
Copia	rnd_1_family_629	9.46191E-06	16.22825829	2	36	2.55002E-05	0	0.000466929	0.000482505	4.01866E-05	6.62207E-06	0.960930278
Copia	rnd_1_family_634	2.67456E-12	61.10482171	2	36	1.19568E-11	0.000377521	0	0.000184204	8.34577E-12	5.20434E-06	4.30067E-09
Copia	rnd_1_family_638	1.1994E-14	88.82267804	2	36	7.85812E-14	0.001426448	0	0.000468735	0	5.19028E-11	1.03185E-07
Copia	rnd_1_family_639	1.53997E-07	25.02729909	2	36	4.75762E-07	0	0.000988277	0.000983262	5.71513E-07	1.30669E-07	0.998497864
Copia	rnd_1_family_644	2.73762E-14	84.03560492	2	36	1.57621E-13	0.001462062	0	0.001118574	3.99656E-11	0.04752431	0
Copia	rnd_1_family_645	1.95886E-15	100.1363023	2	36	1.51912E-14	0.000847775	0	0.000716219	2.53838E-11	0.235366252	0
Copia	rnd_1_family_654	1.49595E-22	275.6141963	2	36	3.78975E-21	0.0005794	0	6.36053E-05	0	0	0.143691228
Copia	rnd_1_family_673	3.46691E-37	1891.11122	2	36	1.31743E-34	0.000842665	0	0	0	0	1
Copia	rnd_1_family_674	4.03426E-24	340.8825285	2	36	1.27751E-22	0.001670242	0	8.31652E-05	0	0	0.288819396
Copia	rnd_1_family_677	1.83949E-09	37.0258893	2	36	6.72122E-09	0	0.001336835	0.00108258	1.08971E-09	2.41578E-08	0.034970661
Copia	rnd_1_family_688	1.64894E-06	19.71715506	2	36	4.74694E-06	0	0.00056162	0.000338032	1.44001E-06	0.00091335	0.001133846
Copia	rnd_1_family_703	4.047E-09	34.66752345	2	36	1.42394E-08	0.000344316	0	0.000343175	3.34688E-05	0.99981663	3.38595E-09
Copia	rnd_1_family_710	0.002370097	7.18365904	2	36	0.004921513	0	0.000543698	0.00029429	0.002763673	0.104122464	0.031948501
Copia	rnd_1_family_716	8.43228E-10	39.46278322	2	36	3.23663E-09	0	0.000871682	0.000485881	1.2452E-09	3.13511E-05	1.93702E-06
Copia	rnd_1_family_718	8.52669E-17	122.6069935	2	36	8.52669E-16	0.00162609	0	0.001208086	0	0.005666084	0
Copia	rnd_1_family_720	0.444937893	0.828313795	2	36	0.575089793	0	0.000048375	0.0000504	0.41182822	0.583954732	0.828814181
Copia	rnd_1_family_722	8.81524E-06	16.36313926	2	36	2.39271E-05	0	0.000478241	0.000440057	1.17974E-05	1.28627E-05	0.767768557
Copia	rnd_1_family_726	1.53571E-06	19.86651215	2	36	4.45474E-06	0.000191225	0	0.000107219	4.1288E-06	0.012137423	9.15407E-05
Copia	rnd_1_family_733	0.000838486	8.680220185	2	36	0.001852469	0.001903375	0.000130635	0.000702593	0.00056894	0.01275647	0.089599466
Copia	rnd_1_family_737	0.013627077	4.851609748	2	36	0.026285733	0.000128135	0	8.12061E-05	0.02414846	0.403679349	0.045092339
Copia	rnd_1_family_739	5.93108E-14	79.74586592	2	36	3.21973E-13	0.0005987	0	0.000218872	0	5.4028E-10	9.23076E-08
Copia	rnd_1_family_740	8.8874E-11	47.11392911	2	36	3.67088E-10	0.000644342	0	0.000230673	5.70478E-11	2.8075E-07	9.50077E-06
Copia	rnd_1_family_748	1.56836E-16	117.9262616	2	36	1.52814E-15	0.000760693	0	0.000252566	0	1.0657E-12	3.50214E-09
Copia	rnd_1_family_751	2.69699E-18	152.3471207	2	36	3.53398E-17	0.001105291	0	0.000355998	0	0	3.08988E-10
Copia	rnd_1_family_752	3.11534E-13	71.14105636	2	36	1.55767E-12	0	0.001363834	0.000686012	9.83991E-13	2.02311E-06	5.01639E-10
Copia	rnd_1_family_761	0.000416903	9.736289695	2	36	0.000942994	0.000113041	0	9.00613E-05	0.001140516	0.171842899	0.003231246
Copia	rnd_1_family_763	0.042767118	3.444797548	2	36	0.077021349	0	0.000252212	0.000355709	0.226805267	0.038351289	0.517134889
Copia	rnd_1_family_767	3.05671E-19	174.2513753	2	36	4.46751E-18	0.001325181	0	0.000967515	0	0.000470369	0
Copia	rnd_1_family_772	5.25051E-10	40.99522616	2	36	2.0569E-09	0.000451055	0	0.000309747	4.45239E-08	0.048354092	5.06465E-09
Copia	rnd_1_family_774	1.43046E-12	63.90334268	2	36	6.62896E-12	0	0.00043176	0.000155912	1.17935E-10	0.003655989	3.40534E-11
Copia	rnd_1_family_777	9.40808E-08	26.22150946	2	36	2.9546E-07	0.000205743	0	9.32515E-05	6.26527E-08	5.0465E-05	0.000621943
Copia	rnd_1_family_787	0.00013115	11.57686308	2	36	0.000313439	0.000121569	0	8.4574E-05	0.003932675	0.762395549	0.000196692
Copia	rnd_1_family_791	0.361761006	1.046037274	2	36	0.490996832	0	0.00005754	0.000062758	0.329701591	0.524842436	0.767954207
Copia	rnd_1_family_802	4.31934E-07	22.63127261	2	36	1.30266E-06	0	0.000586112	0.000404863	2.35519E-07	4.25946E-05	0.005629593
Copia	rnd_1_family_805	0.000105767	11.93243077	2	36	0.000254376	0	0.000419877	0.000383039	0.000124174	0.000150427	0.790701316
Copia	rnd_1_family_809	9.97658E-05	12.02972159	2	36	0.000241471	0	0.000289393	0.00024482	7.81314E-05	0.000267525	0.4678855
Copia	rnd_1_family_817	2.92978E-11	51.25456036	2	36	1.26513E-10	0.000805031	0	0.000438513	2.28423E-10	0.000217134	6.10832E-09
Copia	rnd_1_family_821	2.55816E-10	43.39958578	2	36	1.04527E-09	0.000388237	0	0.000219014	2.49016E-09	0.001205017	2.50196E-08
Copia	rnd_1_family_844	0.027679162	3.969469208	2	36	0.051177177	0	7.04019E-05	8.9035E-05	0.06167784	0.021174474	0.915176713
Copia	rnd_1_family_849	0.000339672	10.05378005	2	36	0.000772907	0.00012361	0	0.000135578	0.107394791	0.725171291	0.000210237
Copia	rnd_1_family_852	5.43391E-06	17.29931295	2	36	1.50722E-05	0	0.000246795	0.000165019	3.74259E-06	0.00081017	0.005382978
Copia	rnd_1_family_856	0.338171115	1.117521529	2	36	0.465597912	0	0.000049225	4.16222E-05	0.325853546	0.367753056	0.952278683
Copia	rnd_1_family_857	0.000275067	10.38451625	2	36	0.000633487	0.000270929	0.000109282	0.000202647	0.001835304	0.367558117	0.000971553
Copia	rnd_1_family_866	8.10467E-16	106.0726649	2	36	7.16226E-15	0.00102615	0	0.000892804	2.13496E-11	0.353137314	0
Copia	rnd_1_family_873	0.000964984	8.472755822	2	36	0.002107437	9.57717E-05	0	8.78202E-05	0.036767973	0.995598364	0.000853327
Copia	rnd_1_family_878	0.264329633	1.380970178	2	36	0.40088677	0	0	0.00004255	1	0.573679598	0.301842557
Copia	rnd_1_family_88	5.29123E-09	33.88895341	2	36	1.84465E-08	0	0.001357994	0.001091724	3.05776E-09	7.2145E-08	0.037685309
Copia	rnd_1_family_880	5.36728E-05	13.08195905	2	36	0.000134182	0	0.000248954	0.000157794	4.4984E-05	0.006406739	0.009152004
Copia	rnd_1_family_888	6.0836E-23	290.6638719	2	36	1.77828E-21	0.002012353	0	0.001021394	0	0	0
Copia	rnd_1_family_897	1.03047E-05	16.06638099	2	36	2.73832E-05	0.000136329	0	0.000118241	0.000580638	0.633586788	1.91053E-05
Copia	rnd_1_family_918	2.52815E-06	18.83222185	2	36	7.16938E-06	0	0.000557196	0.000375099	1.4991E-06	0.000236013	0.007917854
Copia	rnd_1_family_929	0.004048803	6.445493177	2	36	0.008271748	0.0000534	0	8.64054E-05	0.910125069	0.169520796	0.004610668
Copia	rnd_1_family_939	2.63721E-06	18.74590115	2	36	7.42326E-06	0.000160897	0	0.000117531	3.15558E-05	0.128523506	2.13847E-05
Copia	rnd_1_family_968	0.000236804	10.62169093	2	36	0.000548693	0	0.000297564	0.000266482	0.000244655	0.000371192	0.740383052
Copia	rnd_1_family_972	0.000324765	10.12381471	2	36	0.000743438	0	0.000243463	0.000121545	0.000530988	0.073557329	0.005763714
Copia	rnd_3_family_2	7.29963E-31	832.2244405	2	36	3.96265E-29	0.014673023	0	0.006390196	0	0	0
Copia	rnd_4_family_145	2.93801E-25	397.1054658	2	36	1.11644E-23	0	0.008393973	0.004983986	0	0	0
Copia	rnd_4_family_206	1.82504E-15	100.6016327	2	36	1.44483E-14	0	0.002174205	0.001753876	0	0	0.000299934
Copia	rnd_4_family_28	1.47565E-15	102.0101038	2	36	1.21902E-14	0	0.005816841	0.003765795	0	2.51374E-11	5.23766E-09
Copia	rnd_4_family_359	1.34412E-14	88.14873186	2	36	8.51277E-14	0.001713846	0	0.00131173	2.12743E-11	0.041881751	0
Copia	rnd_4_family_61	2.02773E-08	30.15715761	2	36	6.7591E-08	0	0.00080495	0.0007821	6.14345E-08	2.09086E-08	0.943317325
Copia	rnd_4_family_76	1.29404E-12	64.36065951	2	36	6.07081E-12	0	0.001125497	0.000758801	4.19886E-13	2.60335E-09	2.83185E-06
Copia	rnd_4_family_803	7.11775E-08	26.91222548	2	36	2.27289E-07	0	0.002186455	0.001171786	1.22553E-07	0.00083183	2.75674E-05
Copia	rnd_4_family_96	8.57207E-15	90.83479249	2	36	5.92252E-14	0.001481182	0	0.001311832	2.31539E-10	0.50712534	0
Copia	rnd_5_family_1019	6.82098E-13	67.34339571	2	36	3.23996E-12	0	0.002805195	0.001493933	1.38023E-12	8.3217E-07	2.83613E-09
Copia	rnd_5_family_106	7.75484E-10	39.73076836	2	36	3.00698E-09	0	0.000567064	0.000275293	3.13664E-09	0.000377313	2.18864E-07
Copia	rnd_5_family_1094	3.73362E-22	261.06778	2	36	8.86736E-21	0.002244778	0	0.001656384	0	4.83671E-05	0
Copia	rnd_5_family_1127	0.000204809	10.85343518	2	36	0.000477469	0	0.000405556	0.000363662	0.000213608	0.000320504	0.740768325
Copia	rnd_5_family_116	0.709639464	0.346287087	2	36	0.761971552	0	0.00004735	0.00005065	0.728307811	0.70058156	0.999688609
Copia	rnd_5_family_1278	1.36039E-11	54.26998262	2	36	5.94191E-11	0	0.001380837	0.001416031	1.42485E-10	9.1871E-12	0.924414004
Copia	rnd_5_family_1305	1.79729E-07	24.65952074	2	36	5.47433E-07	0	0.000583854	0.000336944	1.96891E-07	0.000450639	0.000151731
Copia	rnd_5_family_1462	4.59992E-11	49.5404836	2	36	1.94219E-10	0	0.001206941	0.000943391	2.28935E-11	1.658E-09	0.003793497
Copia	rnd_5_family_1474	9.5043E-16	104.9794382	2	36	8.20826E-15	0.002949079	0	0.001693741	0	3.22023E-06	0
Copia	rnd_5_family_151	9.84626E-06	16.15262543	2	36	2.63492E-05	0.00019364	0	0.000139771	0.000249823	0.388126012	3.05933E-05
Copia	rnd_5_family_175	4.59022E-08	28.02019251	2	36	1.47821E-07	0.000234903	0	0.000102795	3.16105E-08	3.59291E-05	0.000345314
Copia	rnd_5_family_1763	1.13695E-15	103.7612298	2	36	9.60094E-15	0	0.001983802	0.001691194	0	0	0.005526859
Copia	rnd_5_family_1842	6.29913E-05	12.80674478	2	36	0.000155433	0	0.000263768	0.000183062	3.78601E-05	0.001577327	0.046437306
Copia	rnd_5_family_1992	0.000935067	8.519114517	2	36	0.002053905	0	0.000404382	0.000413003	0.002163703	0.000726458	0.991334371
Copia	rnd_5_family_2262	7.60927E-18	142.8085008	2	36	9.03601E-17	0.001650344	0	0.001287287	0	0.01418117	0
Copia	rnd_5_family_2410	4.96676E-05	13.21616691	2	36	0.000124991	0	0.000317079	0.000293954	6.67252E-05	6.45238E-05	0.83756507
Copia	rnd_5_family_245	5.90682E-13	68.02837858	2	36	2.84126E-12	0	0.002672368	0.002032788	1.70974E-14	5.71914E-11	0.00021592
Copia	rnd_5_family_2558	3.53151E-13	70.52226159	2	36	1.74282E-12	0.00418927	0	0.001100424	0	7.82885E-11	4.35939E-05
Copia	rnd_5_family_261	4.36321E-18	147.8546791	2	36	5.52673E-17	0.002394861	0	0.00168763	0	0.000323267	0
Copia	rnd_5_family_2663	1.02122E-07	26.02047152	2	36	3.18086E-07	0	0.000740495	0.000645545	9.5814E-08	3.24819E-07	0.331339235
Copia	rnd_5_family_2764	4.197E-16	110.6926375	2	36	3.79728E-15	0.002645948	0	0.001870231	0	0.001927515	0
Copia	rnd_5_family_2768	0.001112833	8.263930581	2	36	0.002402708	0	0.000214028	0.000148138	0.000735205	0.012109041	0.126355128
Copia	rnd_5_family_3709	0.000158578	11.26645154	2	36	0.000374284	0	0.000217284	0.000153247	9.62067E-05	0.002563402	0.077872574
Copia	rnd_5_family_432	1.52789E-19	181.8024191	2	36	2.41916E-18	0.009231201	0	0.009602163	5.1581E-13	0.877473056	0
Copia	rnd_5_family_486	0.000988543	8.437306234	2	36	0.00214655	8.24358E-05	0	7.00907E-05	0.005549418	0.473974336	0.002697992
Copia	rnd_5_family_62	7.42699E-18	143.0252654	2	36	9.03601E-17	0.001399442	0	0.000623632	0	4.59239E-11	1.21014E-13
Copia	rnd_5_family_646	1.93884E-05	14.89090086	2	36	5.01196E-05	0	0.000288061	0.000263401	2.41724E-05	2.89754E-05	0.757285102
Copia	rnd_5_family_723	5.7558E-17	125.7106212	2	36	6.07556E-16	0.00115148	0	0.000680078	0	1.58263E-06	0
Copia	rnd_5_family_785	2.4595E-14	84.64469926	2	36	1.48351E-13	0.000672605	0	0.000592805	5.10347E-10	0.503403447	0
Copia	rnd_5_family_824	8.90627E-07	21.03017621	2	36	2.60337E-06	0	0.000780393	0.000715273	1.22723E-06	1.45732E-06	0.68995141
Copia	rnd_5_family_932	2.83331E-08	29.27042859	2	36	9.28152E-08	0.000335779	0	0.000236675	1.13304E-06	0.089647753	2.35203E-07
Copia	rnd_5_family_949	5.31957E-07	22.16381181	2	36	1.57925E-06	0	0.00063564	0.000458098	2.76188E-07	2.48936E-05	0.013846788
Copia	rnd_6_family_1013	0.000492343	9.481180958	2	36	0.001107044	0.000157949	0	0.000120919	0.004066805	0.513335435	0.00121775
Copia	rnd_6_family_1050	2.74909E-05	14.25899877	2	36	7.01111E-05	0	0.000459702	0.000426306	3.77688E-05	3.62969E-05	0.827270798
Copia	rnd_6_family_13	7.29687E-31	832.2422848	2	36	3.96265E-29	0.013926136	0	0.006140848	0	0	0
Copia	rnd_6_family_1392	2.18536E-13	72.91432027	2	36	1.12221E-12	0	0.001621951	0.001163062	0	1.05638E-10	1.02393E-05
Copia	rnd_6_family_1405	0.008980298	5.387218622	2	36	0.017809154	0.00009005	0	0.000075625	0.068370983	0.916345424	0.01023023
Copia	rnd_6_family_1504	7.62857E-14	78.3885989	2	36	4.0829E-13	0.001349315	0	0.000872026	6.44473E-12	0.000934011	2.26719E-12
Copia	rnd_6_family_1691	0.657814836	0.423742587	2	36	0.761971552	0	0.00005025	0.0000485	0.724792803	0.632454404	0.990663965
Copia	rnd_6_family_1903	2.34054E-14	84.92780797	2	36	1.43452E-13	0.001874219	0	0.001145261	7.58726E-13	0.000116821	1.53255E-12
Copia	rnd_6_family_3586	1.0706E-14	89.49897015	2	36	7.13734E-14	0	0.0039588	0.00308732	0	4.94271E-13	0.000106637
Copia	rnd_6_family_4052	0.008543588	5.452080566	2	36	0.017361302	0	0.000149019	0.000124991	0.006011828	0.03341844	0.347036253
Copia	rnd_6_family_439	4.35612E-07	22.61213836	2	36	1.30341E-06	0	0.000402683	0.000338535	3.21637E-07	2.02578E-06	0.223756677
Copia	rnd_6_family_443	0.001678874	7.670726904	2	36	0.003544289	0	0.000323091	0.000281003	0.001299579	0.003769353	0.563289631
Copia	rnd_6_family_61	1.33254E-09	38.02036222	2	36	4.91615E-09	0	0.00179151	0.001279418	6.38247E-10	2.21496E-07	0.000874212
Copia	rnd_6_family_619	2.44378E-25	401.3748187	2	36	1.03182E-23	0	0.019703706	0.014017443	0	0	0
Copia	rnd_6_family_87	1.80077E-07	24.65493897	2	36	5.47433E-07	0	0.000568166	0.000370721	1.13041E-07	5.88834E-05	0.001237825
Copia	SBCopia1_I	0.00899831	5.384615385	2	36	0.017809154	0.0000496	0	0	0.014375286	0.007731759	1
Copia	SC_1_int	0.287071352	1.292307692	2	36	0.402535475	0	0.0000479	0	0.594171302	1	0.270976538
Copia	SC_3_int	0.741919669	0.301003344	2	36	0.761971552	0	0	0.0000397	1	0.884442478	0.764217486
Copia	SC_5	0.67222724	0.401572777	2	36	0.761971552	0.000121343	0.000056	5.24625E-05	0.96481059	0.749920322	0.783654766
Copia	SC_7_I	0.539243944	0.628304274	2	36	0.653882875	0	0	0.0000431	1	0.774725412	0.573384965
Copia	SC_9_int	0.226307031	1.548912987	2	36	0.355358149	0.0000557	0	4.14333E-05	0.208015525	0.475603916	0.56191492
Copia	SZ_37_int	0.661950337	0.417329122	2	36	0.761971552	0.0000582	8.74317E-05	6.39422E-05	0.751610892	0.970608689	0.696831648
Copia	SZ_55_int	0.014049358	4.812899079	2	36	0.026963414	8.73715E-05	0	0.000053925	0.01063734	0.031242043	0.570734846
Copia	TAR1_TA	0.397093596	0.947688391	2	36	0.523942939	0.0000557	0.0000474	0.00004	0.488668872	0.365627721	0.980802405
Copia	WIS4_TM_int	0.741919669	0.301003344	2	36	0.761971552	0	0	0.0000439	1	0.884442478	0.764217486
Copia	WIS4_TM_LTR	0.741919669	0.301003344	2	36	0.761971552	0	0	0.0000439	1	0.884442478	0.764217486
Copia	ZMCopia2_I	0.547605715	0.612386492	2	36	0.658513202	0	0.0000441	0.000061375	0.942604872	0.64127796	0.69603591
Copia	ZMCOPIA3_I	0.539470678	0.627869227	2	36	0.653882875	0	0	0.00004165	1	0.774861245	0.573601997
Helitron	DEIMOS_TM	0.541610479	0.623772958	2	36	0.789618168	0	0	4.30E-05	1	0.776141446	0.575649794
Helitron	Helitron_12_OS	0.250581014	1.438568254	2	36	0.523483053	5.34E-05	4.86E-05	4.12E-05	0.464569848	0.226312581	0.832172538
Helitron	Helitron_12N1_OS	0.287071352	1.292307692	2	36	0.523483053	0	4.86E-05	0	0.594171302	1	0.270976538
Helitron	Helitron_16_OS	0.060351047	3.038377237	2	36	0.187088244	0	0.00014282	0.000136662	0.072681878	0.057233246	0.993364634
Helitron	Helitron_2_SBi	0.840649234	0.174420437	2	36	0.88339411	0	4.41E-05	6.67E-05	0.921228674	0.832378843	0.969100805
Helitron	Helitron_3_ZM	0.509795724	0.686513218	2	36	0.789618168	0.000149099	7.65E-05	0.000105365	0.509744896	0.781676862	0.707491737
Helitron	Helitron_N1_SBi	0.024251302	4.131428468	2	36	0.093973795	0.000175765	0.000313309	0.000188831	0.474601166	0.784735926	0.018118005
Helitron	Helitron_N105_OS	0.890314854	0.116555858	2	36	0.919992015	5.34E-05	4.64E-05	4.77E-05	0.924020445	0.992317875	0.902352069
Helitron	Helitron_N107_OS	0.703205126	0.355573073	2	36	0.842971444	5.34E-05	4.73E-05	4.92E-05	0.954815959	0.965396404	0.681054105
Helitron	Helitron_N108_OS	0.287071352	1.292307692	2	36	0.523483053	0	5.40E-05	0	0.594171302	1	0.270976538
Helitron	Helitron_N115_OS	0.287071352	1.292307692	2	36	0.523483053	0	5.40E-05	0	0.594171302	1	0.270976538
Helitron	Helitron_N115B_OS	5.17E-11	49.09993376	2	36	3.21E-09	0	0.000425035	5.37E-05	2.44E-05	0.564740829	2.75E-11
Helitron	Helitron_N116_OS	0.839089606	0.176295518	2	36	0.88339411	0	4.73E-05	6.67E-05	0.866726186	0.826561103	0.998281979
Helitron	Helitron_N117_OS	2.79E-06	18.62918479	2	36	3.46E-05	0.006917579	0.010880951	0.007340277	0.004191984	0.934656208	1.87E-06
Helitron	Helitron_N12_OS	0.538811439	0.629134681	2	36	0.789618168	0	0	4.05E-05	1	0.774466209	0.572970942
Helitron	Helitron_N124B_OS	0.315384264	1.191756564	2	36	0.543161787	0	4.85E-05	8.60E-05	0.983361484	0.536558225	0.397850184
Helitron	Helitron_N126_OS	0.265069808	1.377959593	2	36	0.523483053	0	0	4.25E-05	1	0.574362945	0.302602964
Helitron	Helitron_N129_OS	0.677595881	0.393442482	2	36	0.842971444	0	4.85E-05	3.98E-05	0.735993178	0.950185466	0.735797112
Helitron	Helitron_N12B_OS	0.547638407	0.612324763	2	36	0.789618168	0	5.13E-05	3.97E-05	0.555578196	0.82127959	0.71630833
Helitron	Helitron_N131_OS	0.000133858	11.54328925	2	36	0.001037403	0	0.002098588	0.001218872	0.000245454	0.058393823	0.002830492
Helitron	Helitron_N133_OS	0.777747131	0.253116994	2	36	0.861077181	0	4.77E-05	6.38E-05	0.770959341	0.791713612	0.989701888
Helitron	Helitron_N137_OS	0.006050999	5.905857883	2	36	0.031263496	0	0.000741733	0.000381358	0.029131238	0.698815948	0.010431587
Helitron	Helitron_N139_OS	0.741919669	0.301003344	2	36	0.842971444	0	0	4.14E-05	1	0.884442478	0.764217486
Helitron	Helitron_N14_SBi	0.3364913	1.122811153	2	36	0.563850287	5.27E-05	6.99E-05	7.28E-05	0.741742937	0.361473441	0.667454958
Helitron	Helitron_N141_OS	5.92E-05	12.91242052	2	36	0.000524571	0	0.006072587	0.002968345	0.000399357	0.220928959	0.000335378
Helitron	Helitron_N142_OS	0.813278638	0.207872645	2	36	0.88339411	0	5.40E-05	4.34E-05	0.796478963	0.865532243	0.959769629
Helitron	Helitron_N151_OS	0.287071352	1.292307692	2	36	0.523483053	0	4.74E-05	0	0.594171302	1	0.270976538
Helitron	Helitron_N156_OS	0.00899831	5.384615385	2	36	0.039849657	0	4.68E-05	0	0.014375286	0.007731759	1
Helitron	Helitron_N167_OS	0.747797249	0.292982239	2	36	0.842971444	0	4.74E-05	5.77E-05	0.91848227	0.758002508	0.905284135
Helitron	Helitron_N16C_OS	0.741919669	0.301003344	2	36	0.842971444	0	0	3.98E-05	1	0.884442478	0.764217486
Helitron	Helitron_N171_OS	0.001217576	8.133007343	2	36	0.008337504	0	0.001053064	0.00102513	0.007055702	0.000783998	0.716004084
Helitron	Helitron_N174_OS	0.741919669	0.301003344	2	36	0.842971444	0	0	3.91E-05	1	0.884442478	0.764217486
Helitron	Helitron_N180_OS	0.283768004	1.3047164	2	36	0.523483053	0	9.18E-05	7.73E-05	0.333655493	0.263144178	0.998325922
Helitron	Helitron_N18B_OS	0.587861318	0.539181964	2	36	0.828350038	0.000135765	0.000179889	0.000153361	0.56104365	0.731742827	0.854662094
Helitron	Helitron_N199B_OS	0.030234312	3.861963603	2	36	0.110266313	0	0.000679726	0.000551195	0.522582117	0.052138313	0.171246935
Helitron	Helitron_N20B_OS	0.686130413	0.380656688	2	36	0.842971444	0	0.000132382	4.15E-05	0.6809813	0.861181771	0.835393969
Helitron	Helitron_N27B_OS	0.182050296	1.786682426	2	36	0.513050834	4.96E-05	6.25E-05	4.11E-05	0.919522751	0.694741006	0.17152937
Helitron	Helitron_N28_OS	0.927347024	0.075585689	2	36	0.927347024	5.57E-05	6.22E-05	5.15E-05	0.926638703	0.929858771	0.998177068
Helitron	Helitron_N28B_OS	0.085390794	2.636619548	2	36	0.252106155	5.34E-05	0	4.14E-05	0.079462343	0.103970137	0.889252024
Helitron	Helitron_N29_OS	0.21094126	1.625425724	2	36	0.523483053	5.15E-05	7.69E-05	5.76E-05	0.942219521	0.382196759	0.320951375
Helitron	Helitron_N29B_OS	0.01855417	4.463126253	2	36	0.076690569	0.001135897	0.001050518	0.000842773	0.962721859	0.256378983	0.02159267
Helitron	Helitron_N2X14_OS	0.001344759	7.989161238	2	36	0.008337504	0	0.000511303	0.000306188	0.001552086	0.077855779	0.023932235
Helitron	Helitron_N33E_OS	0.298770364	1.249542886	2	36	0.529250358	0	4.68E-05	4.26E-05	0.303111041	0.653774895	0.524173391
Helitron	Helitron_N38_OS	0.634042956	0.461454389	2	36	0.842971444	0	5.04E-05	4.03E-05	0.635763559	0.640016519	0.992094772
Helitron	Helitron_N3B_OS	5.07E-06	17.43586788	2	36	5.24E-05	0.001658295	0.000999351	0.0007832	0.003614798	5.65E-06	0.021036692
Helitron	Helitron_N4_SBi	0.041742437	3.473709401	2	36	0.143779506	7.68E-05	4.69E-05	4.08E-05	0.19724543	0.035739379	0.569136544
Helitron	Helitron_N40B_OS	0.287071352	1.292307692	2	36	0.523483053	0	4.85E-05	0	0.594171302	1	0.270976538
Helitron	Helitron_N46_OS	0.360478361	1.049795915	2	36	0.588148905	6.07E-05	6.04E-05	4.54E-05	0.904454028	0.869436336	0.334383244
Helitron	Helitron_N55_OS	0.287071352	1.292307692	2	36	0.523483053	0	4.85E-05	0	0.594171302	1	0.270976538
Helitron	Helitron_N55E_OS	0.696419311	0.365463985	2	36	0.842971444	0	5.40E-05	4.66E-05	0.745463995	0.947315296	0.758696681
Helitron	Helitron_N60B_OS	0.287071352	1.292307692	2	36	0.523483053	0	5.40E-05	0	0.594171302	1	0.270976538
Helitron	Helitron_N68_OS	0.741919669	0.301003344	2	36	0.842971444	0	0	4.48E-05	1	0.884442478	0.764217486
Helitron	Helitron_N73_OS	0.445252251	0.827575035	2	36	0.707836912	0	4.75E-05	3.98E-05	0.524408614	0.893252933	0.532042507
Helitron	Helitron_N8_OS	0.909268297	0.095366817	2	36	0.924174335	6.07E-05	0.00010067	4.25E-05	0.900661126	0.932283847	0.98416883
Helitron	Helitron_N84_OS	2.85E-10	43.03631695	2	36	8.82E-09	0.012694704	0.008104265	0.00446624	0.006415281	6.93E-09	5.27E-07
Helitron	Helitron_N87_OS	2.30E-07	24.07972363	2	36	3.91E-06	0.002404429	0.000363367	0.000312315	7.86E-06	1.17E-07	0.36595078
Helitron	Helitron_N9_OS	0.287071352	1.292307692	2	36	0.523483053	0	4.65E-05	0	0.594171302	1	0.270976538
Helitron	Helitron_N91_OS	0.049288529	3.276379852	2	36	0.160836253	0	4.94E-05	4.22E-05	0.114291196	0.767574287	0.074710073
Helitron	Helitron_N92_OS	0.00899831	5.384615385	2	36	0.039849657	0	4.68E-05	0	0.014375286	0.007731759	1
Helitron	Helitron_N94_OS	0.741919669	0.301003344	2	36	0.842971444	0	0	4.24E-05	1	0.884442478	0.764217486
Helitron	HELITRON7_OS	2.52E-07	23.86219918	2	36	3.91E-06	0.009278736	0.01007218	0.005897653	0.999869688	0.000450717	9.89E-07
Helitron	rnd_1_family_535	0.004016727	6.45629752	2	36	0.022639735	0	0.001283162	0.000831035	0.003636051	0.07803611	0.072894125
