# Supplementary material for: Hybridization History and Repetitive Element Content in the Genome of a Homoploid Hybrid, Yucca gloriosa (Asparagaceae)
Source: Front Plant Sci. 2021 Jan 15;11:573767. doi: 10.3389/fpls.2020.573767 (PMC7843428; doi:10.3389/fpls.2020.573767)
Supplement: Supplementary file 6 [file Data_Sheet_6.CSV]

Supplemental Table 4 - Between species ANOVA tests (adjusted) for expression in each family, with post-hoc comparisons
family	df	deviance	pval	p.adjust	YF-YA pval	YG-YA pval	YG-YF pval
CEREBA_HV_int#LTR/Gypsy	2	11.30023107	0.00351711	0.00939818	0.183512867	0.584015927	0.023788638
CLAUDIA1_TM_I#LTR/Copia	2	1.198845777	0.549128453	0.867354092	0.847447652	0.908693189	0.542727772
Copia_1_TA_I#LTR/Copia	2	0.02157019	0.989272856	0.999592465	0.999999918	0.999999931	0.996045311
Copia_128_SB_I#LTR/Copia	2	1.271442359	0.529553447	0.854625861	0.999866151	0.670853769	0.64145637
Copia_143_SB_I#LTR/Copia	2	0.001208829	0.999395768	0.999592465	0.999992915	0.999632025	0.999415729
Copia_18_BD_I#LTR/Copia	2	15.24007557	0.000490523	0.001384507	0.972077447	0.004709495	0.000611872
Copia_21_OS_I#LTR/Copia	2	0.01292497	0.993558352	0.999592465	0.999999988	1	0.999999981
Copia_22_SB_I#LTR/Copia	2	0.007369249	0.996322155	0.999592465	0.99999997	0.99999997	0.999998129
Copia_23_BD_I#LTR/Copia	2	8.509102899	0.014199458	0.035471444	0.304260807	0.511114968	0.95745536
Copia_3_TA_I#LTR/Copia	2	0.190940497	0.908945404	0.999592465	0.906817837	0.963923853	0.978768731
Copia_33_BD_I#LTR/Copia	2	1.455515273	0.482990818	0.800650368	0.999998228	0.999998094	0.882848014
Copia_38_BD_I#LTR/Copia	2	0.017363952	0.991355603	0.999592465	0.999999921	0.999999936	0.996707733
Copia_38_Sit_I#LTR/Copia	2	0.025293435	0.987432916	0.999592465	0.999999916	0.999999916	0.999969653
Copia_4_PD_I#LTR/Copia	2	0.004304878	0.997849876	0.999592465	0.999999983	0.999999983	1
Copia_42_BD_I#LTR/Copia	2	0.003719345	0.998142055	0.999592465	0.999999989	1	0.999999984
Copia_5_TA_I#LTR/Copia	2	0.010805212	0.994611962	0.999592465	0.999999982	0.999999982	1
Copia_58_BD_LTR#LTR/Copia	2	0.010446103	0.994790565	0.999592465	0.999999927	0.999999923	0.999543064
Copia_61_BD_I#LTR/Copia	2	0.016301934	0.991882162	0.999592465	1	0.999999987	0.999999981
Copia_63_SB_I#LTR/Copia	2	0.000815235	0.999592465	0.999592465	1	0.999999991	0.999999986
Copia_7_PD_I#LTR/Copia	2	0.01066601	0.99468119	0.999592465	0.999999988	1	0.999999982
Copia_7_TA_I#LTR/Copia	2	0.047948616	0.976310793	0.999592465	0.982071624	0.997893253	0.987073441
Copia_71_ZM_I#LTR/Copia	2	0.002711997	0.99864492	0.999592465	1	0.99999999	0.999999984
Copia_73_SB_I#LTR/Copia	2	0.074752834	0.96331346	0.999592465	0.999999985	1	0.999999978
Copia12_ZM_I#LTR/Copia	2	8.307297405	0.015707002	0.039087653	0.256423076	0.012959202	0.3238186
Copia14_ZM_I#LTR/Copia	2	0.005402606	0.997302342	0.999592465	0.999999983	0.999999983	1
COPIA1B_OS#LTR/Copia	2	0.014824455	0.992615175	0.999592465	0.999999952	0.997371378	0.999999963
Gypsy_11_Sit_I#LTR/Gypsy	2	0.038257719	0.981052936	0.999592465	0.99999999	0.987602983	0.983920445
Gypsy_116_ZM_I#LTR/Gypsy	2	0.005248606	0.997379138	0.999592465	0.999999972	0.999999978	0.999036198
Gypsy_120_SB_I#LTR/Gypsy	2	23.12292868	9.53E-06	3.04E-05	0.017626695	0.304810247	9.98E-06
Gypsy_125_SBi_I#LTR/Gypsy	2	0.027523856	0.986332335	0.999592465	0.999999967	0.999999977	0.996251716
Gypsy_127_ZM_I#LTR/Gypsy	2	0.019325024	0.99038402	0.999592465	0.999999981	0.999999981	1
Gypsy_14_SB_I#LTR/Gypsy	2	34.30718119	3.55E-08	1.32E-07	0.015786936	0.807330967	0.013641503
Gypsy_18_Sit_I#LTR/Gypsy	2	0.155399099	0.925242374	0.999592465	0.999999752	0.999999785	0.97378236
Gypsy_18A_SB_I#LTR/Gypsy	2	0.481820596	0.785912121	0.999592465	0.915252268	0.919462382	0.999759975
Gypsy_19_SB_I#LTR/Gypsy	2	0.04378465	0.978345573	0.999592465	0.998793803	0.999999949	0.999999947
Gypsy_199_ZM_I#LTR/Gypsy	2	0.032492117	0.983885197	0.999592465	0.999999986	1	0.99999998
Gypsy_2_PD_I#LTR/Gypsy	2	0.032554619	0.98385445	0.999592465	0.99999995	0.999538488	0.999999948
Gypsy_21_Sit_I#LTR/Gypsy	2	0.014165278	0.992942384	0.999592465	0.999999981	0.999999981	1
Gypsy_25_OS_LTR#LTR/Gypsy	2	0.006339197	0.996835419	0.999592465	0.999999989	1	0.999999983
Gypsy_27_OS_I#LTR/Gypsy	2	33.02666966	6.74E-08	2.47E-07	0.005744657	0.001342101	0.309632031
Gypsy_3_OS_I#LTR/Gypsy	2	80.17713647	3.89E-18	2.19E-17	6.94E-09	0.220295866	3.01E-14
Gypsy_33_OS_I#LTR/Gypsy	2	5.794027726	0.055187772	0.121974331	0.999999148	0.999999329	0.366921815
Gypsy_4_BD_LTR#LTR/Gypsy	2	12.89548356	0.001584095	0.004357933	0.822816448	0.003914656	0.012122508
Gypsy_40_BD_I#LTR/Gypsy	2	2.041139511	0.360389548	0.642005424	0.776427028	0.876899389	0.60704592
Gypsy_41_OS_LTR#LTR/Gypsy	2	17.00968821	0.000202485	0.000594686	0.020102656	0.020234584	0.704547851
Gypsy_43_BD_I#LTR/Gypsy	2	0.020660693	0.989722828	0.999592465	0.999999987	1	0.999999981
Gypsy_5_OS_LTR#LTR/Gypsy	2	1.160666399	0.55971184	0.867354092	0.822731906	0.545190874	0.85815515
Gypsy_53_SB_LTR#LTR/Gypsy	2	5.684418495	0.058296732	0.128410368	0.831567936	0.392160925	0.235886573
Gypsy_5B_OS_LTR#LTR/Gypsy	2	47.61683754	4.57E-11	1.96E-10	0.037096945	3.39E-11	3.90E-06
Gypsy_8_OS_I#LTR/Gypsy	2	132.3116125	1.86E-29	1.50E-28	3.50E-14	0.107413692	2.86E-14
Gypsy_8B_OS_I#LTR/Gypsy	2	0.009662512	0.995180396	0.999592465	0.999999982	0.999999982	1
Gypsy_92_ZM_I#LTR/Gypsy	2	0.156103681	0.924916477	0.999592465	0.973096242	0.979650511	0.999142676
Gypsy62_ZM_I#LTR/Gypsy	2	0.003654019	0.998174659	0.999592465	1	0.999999989	0.999999984
Gypsy65_ZM_I#LTR/Gypsy	2	0.006399146	0.99680554	0.999592465	0.999999983	0.999999983	1
Helitron_3_ZM#RC/Helitron	2	0.050621742	0.975006763	0.999592465	0.992437345	0.999999946	0.999999961
Helitron_N1_SBi#RC/Helitron	2	43.45889129	3.66E-10	1.51E-09	0.000181844	0.99543912	6.01E-06
Helitron_N116_OS#RC/Helitron	2	0.004378844	0.997812973	0.999592465	1	0.999999989	0.999999984
Helitron_N117_OS#RC/Helitron	2	11.21715308	0.003666284	0.009756806	0.944672149	0.028017983	0.003617477
Helitron_N14_SBi#RC/Helitron	2	0.005113633	0.997446449	0.999592465	1	0.999999989	0.999999983
Helitron_N18B_OS#RC/Helitron	2	0.083134993	0.959284585	0.999592465	0.999999909	0.99999994	0.991213815
Helitron_N29B_OS#RC/Helitron	2	6.262516946	0.043662814	0.098682407	0.25981599	0.845065631	0.047140356
Helitron_N3B_OS#RC/Helitron	2	11.46406123	0.00324049	0.008694649	0.21404189	0.433153314	0.009941905
Helitron_N84_OS#RC/Helitron	2	50.69412345	9.82E-12	4.30E-11	0.092759752	1.63E-10	1.41E-06
Helitron_N87_OS#RC/Helitron	2	91.57261582	1.30E-20	8.17E-20	1.05E-06	0.000477675	0.499111569
HELITRON7_OS#RC/Helitron	2	7.710594179	0.021167314	0.051496599	0.90400131	0.110525048	0.01803495
LINE1_11_SBi#LINE/L1	2	0.003339334	0.998331726	0.999592465	1	0.999999989	0.999999984
LINE1_14_OS#LINE/L1	2	0.01175941	0.994137547	0.999592465	0.999999988	1	0.999999982
LINE1_15_SBi#LINE/L1	2	0.305542834	0.858325898	0.999592465	0.88128166	0.902912662	0.997406218
LINE1_18_SBi#LINE/L1	2	0.008150967	0.99593281	0.999592465	1	0.999999988	0.999999982
LINE1_33_SBi#LINE/L1	2	0.533857346	0.765727687	0.999592465	0.99999973	0.999999827	0.953027416
NUSIF1_TM#LTR/Gypsy	2	103.3750189	3.57E-23	2.42E-22	0.250317043	2.40E-14	2.18E-14
RETROSAT2_LTR#LTR/Gypsy	2	2.417379037	0.298588318	0.554642687	0.734787937	0.913678368	0.717772379
RETROSAT4_LTR#LTR/Gypsy	2	0.25120761	0.881964207	0.999592465	0.999999897	0.999999924	0.962085333
RETROSAT5_LTR#LTR/Gypsy	2	0.062143368	0.96940608	0.999592465	0.988966974	0.999999945	0.999999956
RN107_I#LTR/Copia	2	0.089581519	0.956197536	0.999592465	0.999999962	0.999999968	0.983157357
rnd_1_family_10#LTR/Gypsy	2	136.9226452	1.85E-30	1.57E-29	0.9999882	8.99E-10	0.999990236
rnd_1_family_101#LTR/Copia	2	34.41099603	3.37E-08	1.26E-07	0.999999393	0.002700214	0.999999478
rnd_1_family_103#LTR/Gypsy	2	15.92468512	0.000348336	0.001000507	0.999998594	0.065634439	0.999998877
rnd_1_family_110#Satellite	2	106.0265594	9.48E-24	6.57E-23	0.999972613	0.253151798	0.999973664
rnd_1_family_114#LTR/Copia	2	8.276544388	0.015950387	0.039542404	0.999998661	0.242902182	0.999998858
rnd_1_family_12#LTR/Gypsy	2	416.326028	3.94E-91	1.84E-89	0.999968677	2.89E-14	0.999973284
rnd_1_family_120#LTR/Gypsy	2	126.8742624	2.82E-28	2.19E-27	0.999971647	1.83E-09	0.999976625
rnd_1_family_124#Satellite	2	102.0360524	6.97E-23	4.64E-22	0.999995819	4.44E-06	0.999996213
rnd_1_family_128#Satellite	2	9.047589199	0.010847782	0.027307931	0.999999455	0.302836563	0.99999951
rnd_1_family_129#LTR/Gypsy	2	109.9245996	1.35E-24	9.78E-24	0.9999884	8.57E-08	0.999990368
rnd_1_family_13#LTR/Gypsy	2	16.14387661	0.000312178	0.000904621	0.999185108	0.002461353	0.000491678
rnd_1_family_130#Satellite	2	37.73509061	6.40E-09	2.54E-08	0.999996202	0.001360838	0.999996835
rnd_1_family_131#Satellite	2	16.05810973	0.000325856	0.00094008	0.999996455	0.103596064	0.999996863
rnd_1_family_133#LTR/Gypsy	2	45.05153036	1.65E-10	6.94E-10	0.999996106	0.000338524	0.999996869
rnd_1_family_139#LTR/Gypsy	2	172.7675477	3.05E-38	3.31E-37	0.99999565	1.21E-12	0.999996212
rnd_1_family_14#LTR/Gypsy	2	98.74926579	3.60E-22	2.35E-21	1.95E-14	3.85E-13	0.139749586
rnd_1_family_141#LTR/Gypsy	2	0.160771467	0.922760338	0.999592465	0.99999985	0.99816695	0.999999854
rnd_1_family_15#LTR/Gypsy	2	260.7234692	2.42E-57	3.86E-56	0	2.28E-14	1.45E-09
rnd_1_family_154#LTR/Copia	2	63.9564186	1.29E-14	6.35E-14	0.999996043	2.17E-05	0.999996819
rnd_1_family_161#LTR/Gypsy	2	7.753350655	0.020719597	0.05078638	0.99999866	0.508873398	0.999998764
rnd_1_family_162#LTR/Gypsy	2	263.6771097	5.54E-58	9.26E-57	0.999988614	2.76E-08	0.999989355
rnd_1_family_169#LTR/Gypsy	2	2.185340974	0.33531983	0.604770936	0.999999527	0.686384744	0.999999627
rnd_1_family_17#LTR/Gypsy	2	149.3959463	3.62E-33	3.33E-32	3.43E-14	4.26E-14	0.001912536
rnd_1_family_173#LTR/Gypsy	2	7.51678027	0.023321254	0.0561087	0.99999948	0.616251849	0.999999671
rnd_1_family_176#LTR/Gypsy	2	0.391146212	0.822363222	0.999592465	0.999999838	0.939866007	0.999999878
rnd_1_family_18#LTR/Gypsy	2	201.1175353	2.13E-44	3.02E-43	0.999995658	1.93E-10	0.999996875
rnd_1_family_181#LTR/Gypsy	2	20.68733837	3.22E-05	9.95E-05	0.99999648	0.191634429	0.999997728
rnd_1_family_186#LTR/Gypsy	2	17.09362284	0.000194163	0.000572825	0.999996477	0.049372602	0.999997149
rnd_1_family_187#LTR/Copia	2	12.66054354	0.00178155	0.004860127	0.999999441	0.119736316	0.999999516
rnd_1_family_190#LTR/Gypsy	2	89.15244494	4.37E-20	2.69E-19	0.999995869	8.41E-06	0.99999629
rnd_1_family_194#Satellite	2	115.9092433	6.77E-26	5.07E-25	0.999972617	0.122775227	0.999973807
rnd_1_family_196#LTR/Gypsy	2	25.16496465	3.43E-06	1.12E-05	0.999998536	0.013998185	0.999998827
rnd_1_family_20#LTR/Gypsy	2	107.4637191	4.62E-24	3.24E-23	1.01E-09	3.50E-14	0.000130017
rnd_1_family_207#LTR/Copia	2	0.085627885	0.958089633	0.999592465	0.999999944	0.987965154	0.999999959
rnd_1_family_208#LTR/Gypsy	2	1.794503378	0.407688577	0.703208868	0.99999953	0.751242683	0.999999592
rnd_1_family_220#LTR/Copia	2	165.7393565	1.02E-36	1.01E-35	0.999995762	2.66E-07	0.999997052
rnd_1_family_226#LTR/Gypsy	2	22.4417912	1.34E-05	4.24E-05	0.999998557	0.031552503	0.999998889
rnd_1_family_23#LTR/Gypsy	2	86.76421616	1.44E-19	8.56E-19	1.73E-09	0.385810226	3.12E-14
rnd_1_family_231#LTR/Gypsy	2	0.20873151	0.90089573	0.999592465	0.999999849	0.999797141	0.999999848
rnd_1_family_238#LTR/Gypsy	2	46.73914627	7.09E-11	3.02E-10	0.999998448	0.000289419	0.999998697
rnd_1_family_242#LTR/Copia	2	1.656153465	0.436888733	0.737957134	0.999999531	0.858110879	0.99999957
rnd_1_family_249#LTR/Copia	2	171.8863816	4.74E-38	4.90E-37	0.999988873	6.23E-10	0.999990105
rnd_1_family_252#LTR/Copia	2	172.6995849	3.15E-38	3.37E-37	0.999995633	1.62E-10	0.999996071
rnd_1_family_255#LTR/Gypsy	2	0.077164633	0.962152501	0.999592465	0.999999944	0.999930553	0.999999944
rnd_1_family_256#LTR/Copia	2	1.155798492	0.561075812	0.867354092	0.999999823	0.894291027	0.999999881
rnd_1_family_26#LTR/Gypsy	2	51.62567871	6.16E-12	2.73E-11	0.999996076	0.00022858	0.999996601
rnd_1_family_276#LTR/Copia	2	139.1448371	6.10E-31	5.30E-30	0.999988915	1.04E-11	0.999991131
rnd_1_family_277#LTR/Gypsy	2	50.92483795	8.75E-12	3.85E-11	0.999996172	0.077570352	0.999997712
rnd_1_family_293#LTR/Gypsy	2	13.99660201	0.000913433	0.00254512	0.005400879	0.067685416	0.288659563
rnd_1_family_30#LTR/Gypsy	2	44.85969752	1.81E-10	7.59E-10	0.003660718	0.021331719	1.55E-09
rnd_1_family_300#LTR/Gypsy	2	32.36246371	9.39E-08	3.40E-07	0.999998523	0.048372312	0.999998985
rnd_1_family_302#LTR/Gypsy	2	1.993296918	0.369114473	0.650439557	0.999999539	0.879731946	0.999999718
rnd_1_family_305#LTR/Gypsy	2	25.32910333	3.16E-06	1.04E-05	0.999998557	0.143477177	0.999999052
rnd_1_family_306#LTR/Gypsy	2	332.7005521	5.69E-73	1.55E-71	0.999995358	3.70E-14	0.999995903
rnd_1_family_307#LTR/Copia	2	20.63167633	3.31E-05	0.000101812	0.999998559	0.02787611	0.999998834
rnd_1_family_309#LTR/Gypsy	2	7.305563961	0.025918922	0.061675684	0.999998673	0.318186075	0.999998842
rnd_1_family_313#LTR/Gypsy	2	58.08096017	2.44E-13	1.15E-12	0.370095314	0.000365347	0.786123778
rnd_1_family_315#LTR/Gypsy	2	2.737272922	0.254453681	0.476735057	0.999999924	0.999999924	1
rnd_1_family_316#LTR/Gypsy	2	326.6363502	1.18E-71	2.85E-70	0.999995182	3.18E-14	0.999995803
rnd_1_family_318#LTR/Gypsy	2	0.378032082	0.827773228	0.999592465	0.999999837	0.935973575	0.999999863
rnd_1_family_319#LTR/Copia	2	2.837453188	0.242022013	0.457386529	0.999999519	0.660396934	0.999999642
rnd_1_family_32#LTR/Gypsy	2	4.531798944	0.103736684	0.21471847	0.334251284	0.085734728	0.712936048
rnd_1_family_321#LTR/Gypsy	2	0.066983808	0.967062741	0.999592465	0.972493438	0.976080163	0.999770728
rnd_1_family_327#LTR/Copia	2	11.11655829	0.003855405	0.010218391	0.999999445	0.222008938	0.999999502
rnd_1_family_33#LTR/Gypsy	2	108.4123598	2.87E-24	2.04E-23	0.999995625	2.29E-08	0.999996306
rnd_1_family_330#LTR/Gypsy	2	0.128564262	0.937740396	0.999592465	0.999999852	0.983099019	0.999999869
rnd_1_family_335#LTR/Copia	2	102.7749416	4.82E-23	3.24E-22	0.999972388	6.30E-06	0.99997602
rnd_1_family_339#LTR/Copia	2	87.77835441	8.69E-20	5.25E-19	0.999989492	0.04823329	0.999990039
rnd_1_family_350#LTR/Gypsy	2	0.552781444	0.758516504	0.999592465	0.999999829	0.940791276	0.999999845
rnd_1_family_356#LTR/Gypsy	2	1.452049148	0.483828597	0.800650368	0.999999548	0.807707101	0.999999666
rnd_1_family_367#LTR/Gypsy	2	0.037663374	0.981344521	0.999592465	0.999999948	0.999981332	0.999999948
rnd_1_family_37#LTR/Gypsy	2	4.966127054	0.083487069	0.177308041	0.905913587	0.098558079	0.165399204
rnd_1_family_379#LTR/Gypsy	2	0.120370541	0.941590069	0.999592465	0.99999994	0.991907888	0.999999944
rnd_1_family_385#LTR/Gypsy	2	154.31916	3.09E-34	2.96E-33	0.999995674	0.00038384	0.9999959
rnd_1_family_39#LTR/Gypsy	2	317.1286708	1.37E-69	2.98E-68	0.999998196	2.54E-14	0.999998522
rnd_1_family_397#LTR/Gypsy	2	8.240051773	0.016244094	0.04011799	0.999998661	0.247345764	0.999998855
rnd_1_family_399#LTR/Copia	2	3.660057661	0.160408943	0.319836792	0.536133604	0.556993229	0.767311041
rnd_1_family_40#LTR/Copia	2	15.62873278	0.000403891	0.001149942	0.999996486	0.066286395	0.99999704
rnd_1_family_402#LTR/Gypsy	2	0.105905446	0.94842485	0.999592465	0.999999857	0.999743676	0.999999859
rnd_1_family_403#LTR/Gypsy	2	181.5617005	3.75E-40	4.45E-39	0.999988928	2.51E-07	0.999989793
rnd_1_family_404#LTR/Copia	2	0.174537762	0.916430652	0.999592465	0.999999847	0.990712124	0.999999857
rnd_1_family_405#LTR/Gypsy	2	4.08452842	0.129734632	0.265162946	0.999998738	0.760866221	0.999998823
rnd_1_family_41#LTR/Gypsy	2	135.2554377	4.26E-30	3.56E-29	5.25E-10	0.041870276	1.30E-13
rnd_1_family_415#Satellite	2	3.220589182	0.199828738	0.387762908	0.999998835	0.921486783	0.999998781
rnd_1_family_418#LTR/Copia	2	0.404469365	0.816903193	0.999592465	0.999999838	0.937332182	0.999999877
rnd_1_family_42#LTR/Gypsy	2	51.81315103	5.61E-12	2.51E-11	0.99999613	0.000287364	0.99999699
rnd_1_family_43#LTR/Gypsy	2	1.94837551	0.377498851	0.658099601	0.471860448	0.98181036	0.490995705
rnd_1_family_433#LTR/Copia	2	3.337273035	0.188503912	0.367031432	0.999999922	0.999999922	1
rnd_1_family_435#LTR/Copia	2	6.495456752	0.038862388	0.089219286	0.999999485	0.552424966	0.999999652
rnd_1_family_439#LTR/Gypsy	2	0.229525195	0.891577782	0.999592465	0.999999846	0.961212608	0.99999988
rnd_1_family_44#LTR/Gypsy	2	29.84783965	3.30E-07	1.16E-06	0.999998499	0.007250027	0.999998698
rnd_1_family_440#LTR/Copia	2	14.32214911	0.00077622	0.002172083	0.999998585	0.201113956	0.999998712
rnd_1_family_443#LTR/Copia	2	0.526197377	0.768666035	0.999592465	0.999999832	0.91073038	0.999999865
rnd_1_family_450#LTR/Copia	2	1.752794737	0.416279917	0.714248699	0.999999531	0.756078501	0.999999593
rnd_1_family_455#LTR/Copia	2	0.406102153	0.81623655	0.999592465	0.999962854	0.879067904	0.847667213
rnd_1_family_458#LTR/Gypsy	2	2.869632458	0.238159127	0.451394624	0.999999507	0.749344025	0.999999549
rnd_1_family_46#LTR/Copia	2	172.1828393	4.08E-38	4.29E-37	0.999995651	1.25E-12	0.999996215
rnd_1_family_461#LTR/Copia	2	135.1689427	4.45E-30	3.67E-29	0.999989039	2.11E-10	0.999990778
rnd_1_family_467#LTR/Gypsy	2	1.904611194	0.385850382	0.669080981	0.999999525	0.788867891	0.999999574
rnd_1_family_47#LTR/Gypsy	2	118.1980262	2.16E-26	1.63E-25	2.03E-14	4.07E-14	0.081333107
rnd_1_family_470#LTR/Copia	2	29.52845544	3.87E-07	1.35E-06	0.999990624	0.035772428	0.999993976
rnd_1_family_476#LTR/Copia	2	5.471694942	0.064839035	0.141862586	0.999999478	0.645643143	0.999999515
rnd_1_family_478#LTR/Gypsy	2	0.851652971	0.653229677	0.965772675	0.999999823	0.862975929	0.99999985
rnd_1_family_479#LTR/Gypsy	2	3.494620085	0.174242017	0.344259986	0.999998786	0.599848555	0.999999107
rnd_1_family_48#LTR/Gypsy	2	53.90253233	1.97E-12	8.94E-12	8.23E-08	1.68E-05	0.042818663
rnd_1_family_480#LTR/Copia	2	7.093377064	0.028819918	0.067836053	0.999998709	0.456001446	0.999999106
rnd_1_family_483#LTR/Copia	2	7.112212899	0.028549769	0.067568132	0.99999871	0.984765414	0.999998695
rnd_1_family_49#LTR/Gypsy	2	9.491734213	0.008687526	0.022039949	0.013460279	0.107239432	0.51750909
rnd_1_family_492#LTR/Gypsy	2	0.325933703	0.849619352	0.999592465	0.999999617	0.997066615	0.999999606
rnd_1_family_505#LTR/Copia	2	170.9862148	7.43E-38	7.57E-37	4.95E-14	0.398573836	3.64E-14
rnd_1_family_51#LTR/Gypsy	2	57.02449502	4.14E-13	1.93E-12	0.999998412	0.000136549	0.999998603
rnd_1_family_514#LTR/Copia	2	10.06810368	0.00651237	0.016849465	0.110554706	0.028022717	0.567271736
rnd_1_family_515#LTR/Copia	2	2.028196648	0.362729347	0.644412899	0.999999926	0.999999926	1
rnd_1_family_518#LTR/Copia	2	1.404765523	0.495403468	0.81156548	0.999999814	0.835488421	0.999999833
rnd_1_family_52#LTR/Gypsy	2	16.41264065	0.000272923	0.000794401	0.999999426	0.142093277	0.999999477
rnd_1_family_522#LTR/Copia	2	36.32451646	1.29E-08	5.09E-08	0.999996256	0.007488082	0.99999726
rnd_1_family_529#LTR/Gypsy	2	29.16744845	4.64E-07	1.61E-06	0.9999985	0.009294405	0.99999869
rnd_1_family_535#LTR/Gypsy	2	0.234327191	0.889439673	0.999592465	0.999999848	0.999128134	0.999999846
rnd_1_family_552#LTR/Gypsy	2	0.513160586	0.77369287	0.999592465	0.999999589	0.916488334	0.999999684
rnd_1_family_56#LTR/Gypsy	2	0.881608837	0.643518554	0.955749653	0.619287813	0.83326097	0.91581862
rnd_1_family_567#LTR/Gypsy	2	0.0363115	0.982008073	0.999592465	0.999999979	0.999999979	1
rnd_1_family_569#LTR/Copia	2	2.831359149	0.242760583	0.45745636	0.999999802	0.67071273	0.999999824
rnd_1_family_573#LTR/Gypsy	2	0.091826204	0.955124957	0.999592465	0.99999986	0.999999928	0.99999986
rnd_1_family_577#LTR/Gypsy	2	0.327322491	0.849029586	0.999592465	0.999999841	0.999998583	0.999999841
rnd_1_family_58#LTR/Gypsy	2	19.41707944	6.08E-05	0.000184265	0.065674174	0.273406423	0.000382091
rnd_1_family_584#LTR/Gypsy	2	0.061358985	0.969786347	0.999592465	0.999999978	0.999999978	1
rnd_1_family_586#LTR/Gypsy	2	7.075492223	0.029078794	0.068199185	0.999999466	0.371168459	0.999999524
rnd_1_family_587#LTR/Gypsy	2	1.482907098	0.476420911	0.794441007	0.999999827	0.927884173	0.999999815
rnd_1_family_589#LTR/Copia	2	7.10852506	0.028602461	0.067568132	0.999999469	0.295533136	0.999999545
rnd_1_family_6#LTR/Gypsy	2	328.6718253	4.26E-72	1.07E-70	0.999985327	3.59E-14	0.999988122
rnd_1_family_60#LTR/Gypsy	2	71.97995948	2.34E-16	1.23E-15	0.999998383	8.08E-06	0.999998592
rnd_1_family_600#LTR/Gypsy	2	1.731417714	0.420753193	0.718144193	0.999999815	0.803986622	0.999999867
rnd_1_family_603#LTR/Gypsy	2	0.010805212	0.994611962	0.999592465	0.999999982	0.999999982	1
rnd_1_family_608#LTR/Gypsy	2	27.15604696	1.27E-06	4.26E-06	0.999996263	0.016100631	0.999996736
rnd_1_family_61#LTR/Gypsy	2	7.647944239	0.021840874	0.052937731	0.129477847	0.026669239	0.705268123
rnd_1_family_614#LTR/Gypsy	2	0.002445707	0.998777894	0.999592465	1	0.99999999	0.999999985
rnd_1_family_62#LTR/Gypsy	2	26.37750041	1.87E-06	6.23E-06	0.999990532	0.007068275	0.999992796
rnd_1_family_622#LTR/Copia	2	186.2209016	3.65E-41	4.49E-40	0.999988613	3.39E-13	0.999990313
rnd_1_family_625#LTR/Gypsy	2	0.393244643	0.821500838	0.999592465	0.999999835	0.980355503	0.999999844
rnd_1_family_634#LTR/Copia	2	1.687535947	0.43008691	0.73164294	0.999999534	0.743376628	0.999999609
rnd_1_family_638#LTR/Copia	2	70.02465915	6.23E-16	3.22E-15	0.999998402	7.46E-06	0.999998697
rnd_1_family_644#LTR/Copia	2	2.899312512	0.234650934	0.446042009	0.999998778	0.767244947	0.99999888
rnd_1_family_645#LTR/Copia	2	3.905723646	0.14186749	0.28637029	0.999998743	0.628607601	0.999998869
rnd_1_family_646#LTR/Gypsy	2	0.146098369	0.929555109	0.999592465	0.999999851	0.974790611	0.999999876
rnd_1_family_648#LTR/Gypsy	2	0.15577562	0.925068204	0.999592465	0.999999854	0.98872571	0.999999912
rnd_1_family_649#LTR/Gypsy	2	3.832373776	0.147167058	0.29523976	0.999999519	0.923186132	0.9999995
rnd_1_family_652#LTR/Gypsy	2	0.104085044	0.9492885	0.999592465	0.999999942	0.984166118	0.999999957
rnd_1_family_654#LTR/Copia	2	3.455629805	0.177672217	0.349976694	0.999999806	0.999999806	1
rnd_1_family_659#LTR/Gypsy	2	0.048895373	0.975848738	0.999592465	0.999999945	0.995944294	0.99999995
rnd_1_family_673#LTR/Copia	2	6.25893293	0.043741128	0.098682407	0.999999795	0.999999795	1
rnd_1_family_674#LTR/Copia	2	79.45993938	5.57E-18	3.08E-17	0.999998407	0.000947868	0.999998899
rnd_1_family_684#LTR/Gypsy	2	0.196599245	0.906377292	0.999592465	0.999999845	0.974307471	0.999999863
rnd_1_family_690#LTR/Gypsy	2	2.740872602	0.253996117	0.476735057	0.999999513	0.954798044	0.999999528
rnd_1_family_703#LTR/Copia	2	1.226879514	0.541485085	0.867354092	0.999999837	0.894937364	0.999999819
rnd_1_family_709#LTR/Gypsy	2	1.3869165	0.49984449	0.816788489	0.999999815	0.954048243	0.999999823
rnd_1_family_71#LTR/Gypsy	2	60.69418136	6.61E-14	3.17E-13	5.77E-10	0.9231914	4.97E-10
rnd_1_family_715#LTR/Gypsy	2	1.159308108	0.560092095	0.867354092	0.778301634	0.731029328	0.978003178
rnd_1_family_718#LTR/Copia	2	23.27761887	8.82E-06	2.83E-05	0.999998526	0.330451741	0.999998602
rnd_1_family_726#LTR/Copia	2	0.32922824	0.848220952	0.999592465	0.999999837	0.976956352	0.999999849
rnd_1_family_733#LTR/Copia	2	53.91804212	1.96E-12	8.93E-12	0.322926175	0.000190676	0.530162701
rnd_1_family_737#LTR/Copia	2	1.314684842	0.518226735	0.840507042	0.999999542	0.826336134	0.999999597
rnd_1_family_739#LTR/Copia	2	20.4757655	3.58E-05	0.00010955	0.999996371	0.073132036	0.999996747
rnd_1_family_74#LTR/Gypsy	2	197.4811839	1.31E-43	1.78E-42	0.999995651	4.23E-14	0.999996516
rnd_1_family_740#LTR/Copia	2	6.272982223	0.043434939	0.098674496	0.999998686	0.574542256	0.99999879
rnd_1_family_741#DNA/P	2	0.515041364	0.77296564	0.999592465	0.999999583	0.919105116	0.999999644
rnd_1_family_748#LTR/Copia	2	0.773703711	0.679191706	0.992899086	0.999999574	0.890865155	0.999999688
rnd_1_family_750#LTR/Gypsy	2	0.01261137	0.993714154	0.999592465	0.999999953	0.998296999	0.999999959
rnd_1_family_751#LTR/Copia	2	16.51954284	0.000258718	0.000756431	0.999998578	0.055980348	0.999998796
rnd_1_family_76#LTR/Gypsy	2	76.68149519	2.23E-17	1.21E-16	1.25E-13	1.11E-10	0.487735374
rnd_1_family_761#LTR/Copia	2	0.145452395	0.929855392	0.999592465	0.99999994	0.976108984	0.999999954
rnd_1_family_764#LTR/Gypsy	2	0.005052765	0.997476806	0.999592465	0.999999983	0.999999983	1
rnd_1_family_767#LTR/Copia	2	34.35635592	3.46E-08	1.29E-07	0.999998472	0.038756548	0.99999859
rnd_1_family_77#LTR/Gypsy	2	108.6323627	2.58E-24	1.84E-23	0.999998332	1.06E-08	0.999998572
rnd_1_family_772#LTR/Copia	2	0.598772565	0.741273013	0.999592465	0.999999828	0.960221596	0.99999984
rnd_1_family_777#LTR/Copia	2	0.330706647	0.847594176	0.999592465	0.999999936	0.965250217	0.999999956
rnd_1_family_78#LTR/Gypsy	2	88.2825783	6.76E-20	4.12E-19	0.999989335	7.29E-06	0.999990715
rnd_1_family_787#LTR/Copia	2	0.013093484	0.993474641	0.999592465	0.999999952	0.998137809	0.999999959
rnd_1_family_790#LTR/Gypsy	2	0.1503172	0.927596358	0.999592465	0.999999939	0.97377042	0.99999995
rnd_1_family_792#LTR/Gypsy	2	0.33262199	0.846782848	0.999592465	0.999999837	0.982537535	0.999999847
rnd_1_family_797#Satellite	2	0.031514368	0.984366311	0.999592465	0.99999998	0.99999998	1
rnd_1_family_805#LTR/Gypsy	2	3.934515273	0.139839822	0.284036026	0.999999498	0.496511659	0.999999581
rnd_1_family_81#LTR/Gypsy	2	4.763550918	0.092386404	0.193684679	0.181679645	0.956424703	0.187107264
rnd_1_family_817#LTR/Copia	2	3.924471927	0.140543819	0.284579409	0.999999493	0.757412124	0.999999527
rnd_1_family_82#LTR/Gypsy	2	73.05375311	1.37E-16	7.26E-16	0.99998958	4.39E-06	0.999991317
rnd_1_family_821#LTR/Copia	2	0.430056901	0.806518494	0.999592465	0.999999834	0.929389988	0.999999859
rnd_1_family_849#LTR/Copia	2	0.556907619	0.756953231	0.999592465	0.99999984	0.980165953	0.999999831
rnd_1_family_85#LTR/Gypsy	2	122.2595426	2.83E-27	2.17E-26	0.999988141	1.28E-07	0.999989999
rnd_1_family_852#LTR/Gypsy	2	0.032695324	0.983785236	0.999592465	0.999999875	0.999999431	0.999999875
rnd_1_family_857#LTR/Copia	2	5.51217913	0.063539751	0.139487939	0.999999792	0.374141417	0.999999826
rnd_1_family_866#LTR/Copia	2	57.62748087	3.06E-13	1.44E-12	0.999990353	0.968815701	0.999990296
rnd_1_family_873#LTR/Copia	2	0.129646223	0.937233235	0.999592465	0.99999994	0.980679133	0.999999948
rnd_1_family_88#LTR/Gypsy	2	38.46617789	4.44E-09	1.79E-08	0.999996236	0.002814218	0.999997119
rnd_1_family_888#LTR/Copia	2	74.81653844	5.67E-17	3.06E-16	0.999988992	0.895653607	0.999988821
rnd_1_family_894#LTR/Gypsy	2	1.455686118	0.482949561	0.800650368	0.999999541	0.772316522	0.999999619
rnd_1_family_895#LTR/Gypsy	2	1.763446316	0.414068791	0.712329423	0.999999811	0.737145196	0.999999839
rnd_1_family_897#LTR/Copia	2	0.032141842	0.984057527	0.999592465	0.999999948	0.99611651	0.999999953
rnd_1_family_9#LTR/Gypsy	2	264.2720307	4.11E-58	7.06E-57	0	0	0.405256803
rnd_1_family_90#LTR/Gypsy	2	398.365152	3.13E-87	1.28E-85	0.999979868	0.004333146	0.999981263
rnd_1_family_901#LTR/Gypsy	2	1.172968221	0.556279668	0.867354092	0.999999827	0.969217133	0.999999819
rnd_1_family_919#LTR/Gypsy	2	9.654034186	0.00801038	0.020401436	0.99999864	0.756574596	0.999998695
rnd_1_family_927#LTR/Gypsy	2	0.006399146	0.99680554	0.999592465	0.999999983	0.999999983	1
rnd_1_family_939#LTR/Copia	2	0.055512475	0.972625428	0.999592465	0.999999945	0.999472041	0.999999947
rnd_1_family_94#LTR/Gypsy	2	97.68843303	6.13E-22	3.92E-21	0.999995877	5.31E-08	0.99999656
rnd_1_family_948#LTR/Gypsy	2	0.972429219	0.614949819	0.921417942	0.869576166	0.68705611	0.871645947
rnd_1_family_95#LTR/Gypsy	2	189.4709814	7.19E-42	9.20E-41	0.999998286	3.09E-09	0.999998755
rnd_1_family_98#LTR/Gypsy	2	26.41985724	1.83E-06	6.13E-06	0.999998523	0.009528488	0.999998773
rnd_1_family_99#LTR/Gypsy	2	0.721862045	0.697027076	0.999592465	0.916394013	0.742015995	0.883549972
rnd_2_family_145#LTR/Gypsy	2	151.8515708	1.06E-33	1.00E-32	0.999995482	7.05E-12	0.999996234
rnd_2_family_183#LTR/Gypsy	2	414.1781164	1.15E-90	5.02E-89	0.999994874	2.83E-14	0.999995642
rnd_3_family_168#LTR/Gypsy	2	141.217415	2.16E-31	1.91E-30	0.999987951	1.29E-07	0.999989663
rnd_3_family_2#LTR/Copia	2	379.7677029	3.42E-83	1.17E-81	0.999968861	2.65E-14	0.999973608
rnd_3_family_51#LTR/Gypsy	2	5.032123119	0.080777117	0.17267764	0.99999874	0.999636685	0.999998743
rnd_4_family_133#LTR/Gypsy	2	185.8356848	4.43E-41	5.35E-40	0.999995391	4.52E-12	0.999996014
rnd_4_family_19#LTR/Gypsy	2	192.6690318	1.45E-42	1.90E-41	0.999987957	2.43E-07	0.999989222
rnd_4_family_287#LINE/L2	2	0.928319054	0.628663258	0.937959826	1	0.999999886	0.999999828
rnd_4_family_341#LTR/Gypsy	2	71.20914727	3.44E-16	1.80E-15	0.999998417	0.000280786	0.999998846
rnd_4_family_359#LTR/Copia	2	6.659179879	0.035807785	0.082497089	0.999998679	0.633039291	0.999998768
rnd_4_family_379#LTR/Gypsy	2	217.6409422	5.49E-48	8.14E-47	0.999995187	4.00E-14	0.999995969
rnd_4_family_466#LTR/Gypsy	2	6.771106558	0.033858904	0.078562296	0.999999475	0.977720284	0.999999482
rnd_4_family_88#Satellite	2	390.898852	1.31E-85	5.03E-84	0.999988088	2.80E-14	0.999989599
rnd_4_family_96#LTR/Copia	2	11.87080122	0.002644163	0.007123944	0.999998611	0.580284184	0.999998683
rnd_5_family_1061#LTR/Gypsy	2	36.08802193	1.46E-08	5.69E-08	0.999998467	0.011742322	0.999998612
rnd_5_family_1094#LTR/Copia	2	31.42495322	1.50E-07	5.35E-07	0.999996231	0.197153789	0.99999644
rnd_5_family_1188#LTR/Gypsy	2	1.872382125	0.39211855	0.678146669	0.999999809	0.844005742	0.999999824
rnd_5_family_1474#LTR/Copia	2	34.461762	3.29E-08	1.24E-07	0.999998479	0.004044155	0.99999867
rnd_5_family_151#LTR/Copia	2	0.204821752	0.902658595	0.999592465	0.999999845	0.989096952	0.999999855
rnd_5_family_1534#DNA/Novosib	2	19.82726327	4.95E-05	0.000150799	0.999990948	0.034823678	0.999992407
rnd_5_family_1571#LTR/Gypsy	2	85.09648665	3.32E-19	1.93E-18	0.999998355	0.019969587	0.999998434
rnd_5_family_160#LINE/L1	2	0.80090301	0.670017461	0.988351549	0.999999567	0.867633746	0.999999641
rnd_5_family_175#LTR/Copia	2	0.168026278	0.919419176	0.999592465	0.99999985	0.998528229	0.999999853
rnd_5_family_191#LTR/Gypsy	2	0.543065501	0.76221032	0.999592465	1	0.999999956	0.999999934
rnd_5_family_200#LTR/Gypsy	2	0.072670507	0.964316948	0.999592465	0.999999862	0.99947336	0.999999865
rnd_5_family_2000#LTR/Gypsy	2	10.83534175	0.00443747	0.011639575	0.999998619	0.344121165	0.999998734
rnd_5_family_2262#LTR/Copia	2	6.079893821	0.047837429	0.107182144	0.99999869	0.512008736	0.999998811
rnd_5_family_23#LTR/Gypsy	2	1.998578805	0.368140948	0.650439557	0.999999528	0.699870677	0.99999961
rnd_5_family_2558#LTR/Copia	2	60.48575749	7.34E-14	3.49E-13	0.999998408	4.00E-05	0.999998626
rnd_5_family_261#LTR/Copia	2	21.86635868	1.79E-05	5.60E-05	0.999998533	0.052965832	0.999998685
rnd_5_family_2764#LTR/Copia	2	53.41823444	2.51E-12	1.13E-11	0.999998414	0.009063374	0.999998529
rnd_5_family_432#LTR/Copia	2	238.6814846	1.48E-52	2.25E-51	0.999982451	0.069184237	0.999983514
rnd_5_family_47#LINE/R1	2	61.67941228	4.04E-14	1.97E-13	0.999989842	0.000584833	0.999990965
rnd_5_family_62#LTR/Copia	2	43.77372056	3.12E-10	1.30E-09	0.999996141	0.000571313	0.999996717
rnd_5_family_635#LTR/Gypsy	2	5.26423317	0.071926063	0.156319311	0.999999794	0.397550489	0.999999832
rnd_5_family_723#LTR/Copia	2	3.813186956	0.148585686	0.297171372	0.999999494	0.685248753	0.999999536
rnd_5_family_78#LINE/L1	2	0.343598571	0.842148188	0.999592465	0.999999837	0.957732967	0.999999854
rnd_5_family_785#LTR/Copia	2	2.01682838	0.36479702	0.646325155	0.999999869	0.866741168	0.999999814
rnd_5_family_800#LTR/Gypsy	2	12.99271001	0.001508929	0.004168737	0.999998597	0.331836554	0.999998701
rnd_5_family_819#LINE/L2	2	2.111713416	0.347894256	0.621443986	0.999999527	0.688085967	0.99999962
rnd_5_family_847#Satellite	2	80.0605629	4.12E-18	2.30E-17	0.999989866	0.203301491	0.999990206
rnd_5_family_852#LTR/Gypsy	2	385.1123145	2.37E-84	8.57E-83	0.999986819	1.53E-10	0.999988076
rnd_5_family_892#DNA/Novosib	2	26.29360524	1.95E-06	6.46E-06	0.999998521	0.731035581	0.999998558
rnd_5_family_932#LTR/Copia	2	1.336050713	0.512720018	0.833649506	0.999999815	0.839750845	0.999999834
rnd_5_family_971#LTR/Gypsy	2	68.60629946	1.27E-15	6.45E-15	0.999995974	2.08E-05	0.999996484
rnd_6_family_1013#LTR/Copia	2	0.062543304	0.969212249	0.999592465	0.999999944	0.992493593	0.99999995
rnd_6_family_13#LTR/Copia	2	345.9945714	7.38E-76	2.29E-74	0.99998813	2.07E-14	0.999989422
rnd_6_family_131#DNA/Novosib	2	12.54281541	0.001889567	0.005133323	0.999998603	0.175000248	0.999998756
rnd_6_family_1375#LTR/Gypsy	2	2.117886366	0.346822144	0.621230874	0.999999521	0.898473192	0.999999548
rnd_6_family_14#LTR/Gypsy	2	299.9848445	7.23E-66	1.43E-64	0.999995179	5.17E-13	0.999995662
rnd_6_family_1405#LTR/Copia	2	0.04273133	0.978860964	0.999592465	0.999999947	0.999989462	0.999999947
rnd_6_family_1504#LTR/Copia	2	5.900483775	0.052327047	0.116839845	0.999998693	0.532054145	0.999998812
rnd_6_family_1878#LTR/ERV1	2	275.2997254	1.66E-60	3.09E-59	0.99999821	2.71E-14	0.999998498
rnd_6_family_1903#LTR/Copia	2	1.617229797	0.445474667	0.748581141	0.999999813	0.758042531	0.99999984
rnd_6_family_1987#LTR/Gypsy	2	0.780263673	0.676967619	0.992899086	0.999999831	0.989406342	0.999999826
rnd_6_family_2062#LTR/Gypsy	2	0.475934328	0.788228573	0.999592465	0.999999832	0.926465076	0.999999855
rnd_6_family_2091#LTR/Gypsy	2	1.375454684	0.502717276	0.81942916	0.999999542	0.960265741	0.999999561
rnd_6_family_273#LTR/Gypsy	2	460.8273041	8.56E-101	5.08E-99	0.999987827	2.79E-14	0.999988829
rnd_6_family_465#LTR/Gypsy	2	3.842445033	0.146427842	0.294663436	0.999999494	0.593158305	0.999999549
rnd_6_family_603#LTR/Gypsy	2	261.1522226	1.96E-57	3.19E-56	0.999995086	3.18E-14	0.99999597
rnd_6_family_641#LTR/Gypsy	2	3.154436615	0.206548855	0.398112769	0.999999504	0.619060741	0.999999565
rnd_6_family_658#LTR/Gypsy	2	187.2870253	2.14E-41	2.69E-40	0.999995298	1.85E-10	0.999995889
rnd_6_family_750#LTR/Gypsy	2	4.276576781	0.117856395	0.243172055	0.999998733	0.574698856	0.999998869
rnd_6_family_788#LTR/Gypsy	2	630.5705246	1.18E-137	1.93E-135	0.999985712	0	0.999989372
rnd_6_family_798#LTR/Gypsy	2	21.3144248	2.35E-05	7.34E-05	0.999990764	0.021063764	0.999992526
rnd_6_family_830#LTR/Gypsy	2	138.7020264	7.61E-31	6.53E-30	0.999995715	0.001814834	0.999995925
SC_5#LTR/Copia	2	0.006176093	0.996916716	0.999592465	0.999999989	1	0.999999983
SZ_22_int#LTR/Gypsy	2	64.57466504	9.50E-15	4.69E-14	3.05E-06	0.715333175	1.71E-09
SZ_52_int#LTR/Gypsy	2	0.032330931	0.983964494	0.999592465	0.999999916	0.999999933	0.993952637
SZ_64_int#LTR/Gypsy	2	0.003416982	0.998292968	0.999592465	0.999999972	0.999999975	0.999615227
TREP69#LTR/Gypsy	2	1.06369255	0.587519246	0.895005954	0.676056238	0.673086288	0.999972364
XILON1_ZM_I#LTR/Gypsy	2	0.005949542	0.997029649	0.999592465	0.997459198	0.999079271	0.999186981
XILON1_ZM_LTR#LTR/Gypsy	2	0.049960507	0.975329171	0.999592465	0.999999913	0.999999936	0.991951303
rnd_1_family_38#LTR/Gypsy	2	1228.954172	1.37E-267	8.92E-265	0.999990682	0.999991368	0
rnd_1_family_154#LTR/Gypsy	2	247.3554212	1.94E-54	3.01E-53	0.999997026	0.999997482	3.42E-14
rnd_1_family_16#LTR/Gypsy	2	492.2187043	1.31E-107	9.46E-106	0.999992061	0.999993347	0
rnd_1_family_386#LTR/Copia	2	27.40964318	1.12E-06	3.79E-06	0.999997485	0.999997691	0.032642074
Helitron_N131_OS#RC/Helitron	2	8.60158818	0.013557789	0.033998762	0.999997746	0.999997973	0.281766475
Gypsy_144_OS_I#LTR/Gypsy	2	0.004385006	0.997809899	0.999592465	1	0.999999989	0.999999983
Copia_118_OS_I#LTR/Copia	2	0.246106985	0.884216362	0.999592465	0.999999896	0.999999914	0.954371813
Gypsy_148_OS_LTR#LTR/Gypsy	2	4.675059146	0.096565903	0.200512639	0.999997981	0.999998816	0.759610296
Helitron_N180_OS#RC/Helitron	2	0.017074064	0.991499305	0.999592465	0.999999919	0.99999992	0.999942262
rnd_1_family_179#LTR/Gypsy	2	1.155989438	0.561022246	0.867354092	0.999999708	0.999999795	0.869526514
Helitron_N199B_OS#RC/Helitron	2	4.261967775	0.118720429	0.243603585	0.999994974	0.999994779	0.881658535
rnd_1_family_186#LTR/Copia	2	9.798496032	0.007452185	0.01920484	0.99999909	0.999999213	0.165070306
rnd_1_family_413#LTR/Copia	2	13.37641408	0.001245514	0.003455639	0.999997735	0.999998313	0.141500439
Gypsy_175_OS_LTR#LTR/Gypsy	2	0.099584981	0.951426834	0.999592465	0.999999904	0.99999992	0.981360089
Helitron_N2X14_OS#RC/Helitron	2	0.236101968	0.888650745	0.999592465	0.999999743	0.999999786	0.956436194
rnd_1_family_19#LTR/Gypsy	2	432.0527383	1.52E-94	7.61E-93	0.999992186	0.999993429	0
rnd_1_family_417#LTR/Copia	2	89.96023824	2.92E-20	1.81E-19	0.999993062	0.999993688	4.58E-06
rnd_1_family_674#LTR/Gypsy	2	0.007735722	0.996139609	0.999592465	0.999999988	1	0.999999982
rnd_1_family_675#Satellite	2	0.352905523	0.838238375	0.999592465	0.999999893	0.999999917	0.940633116
rnd_1_family_198#LTR/Gypsy	2	207.5087722	8.71E-46	1.26E-44	0.999980531	0.999982429	7.69E-12
Gypsy_194_OS_I#LTR/Gypsy	2	127.2040038	2.39E-28	1.88E-27	0.999992981	0.999994111	1.13E-10
rnd_1_family_688#LTR/Copia	2	35.78239173	1.70E-08	6.59E-08	0.999993649	0.999995081	0.001110204
Gypsy_199_OS_I#LTR/Gypsy	2	0.332076005	0.847014045	0.999592465	0.999999898	0.99999989	0.967863156
rnd_1_family_206#LTR/Gypsy	2	2.182611722	0.335777728	0.604770936	0.999999214	0.999999348	0.661097863
rnd_1_family_70#Satellite	2	6.283092268	0.043215929	0.098520229	0.999997828	0.999997812	0.991376242
rnd_1_family_212#LTR/Gypsy	2	321.1841874	1.80E-70	4.05E-69	0.999991374	0.999991858	1.86E-06
Copia_31_OS_I#LTR/Copia	2	0.003555337	0.998223911	0.999592465	0.999999989	1	0.999999984
rnd_1_family_22#LTR/Gypsy	2	67.98113353	1.73E-15	8.74E-15	0.99999735	0.999997849	7.37E-06
rnd_1_family_221#LTR/Gypsy	2	74.20623752	7.70E-17	4.11E-16	0.999997283	0.999997601	3.03E-06
Gypsy_206_OS_I#LTR/Gypsy	2	0.270510188	0.87349306	0.999592465	0.999999897	0.999999892	0.986078128
rnd_1_family_227#LTR/Gypsy	2	40.16671368	1.90E-09	7.73E-09	0.999999591	0.99999965	0.000584847
Gypsy_215_OS_I#LTR/Gypsy	2	0.009536547	0.995243076	0.999592465	1	0.999999988	0.999999982
rnd_4_family_61#LTR/Copia	2	3.129588307	0.209131058	0.401039558	0.999999666	0.999999698	0.628230575
rnd_1_family_737#LTR/Gypsy	2	0.048007337	0.976282128	0.999592465	0.99999991	0.999999919	0.99318517
rnd_1_family_243#Satellite	2	1.607560278	0.447633645	0.750275415	0.999999685	0.999999716	0.792493869
rnd_1_family_246#LTR/Gypsy	2	15.74548817	0.000380987	0.00108949	0.999999067	0.999999259	0.067884025
rnd_1_family_25#LTR/Gypsy	2	830.8914097	3.75E-181	8.15E-179	0.999978976	0.999984407	0
rnd_1_family_745#LTR/Gypsy	2	0.029194289	0.985508877	0.999592465	0.999999967	1	0.999999951
rnd_1_family_254#LTR/Copia	2	1.974720213	0.37255891	0.654739647	0.999999241	0.999999476	0.793288701
rnd_1_family_75#LTR/Gypsy	2	17.90891373	0.00012916	0.000384532	0.999999049	0.99999921	0.035888924
rnd_4_family_803#LTR/Copia	2	26.28107291	1.96E-06	6.47E-06	0.999999014	0.999999169	0.007452037
LINE1_66_OS#LINE/L1	2	31.65524861	1.34E-07	4.79E-07	0.999993735	0.999994753	0.002322568
rnd_1_family_265#LTR/Copia	2	335.8465677	1.18E-73	3.50E-72	0.999990919	0.999992044	3.40E-14
Copia_61_OS_I#LTR/Copia	2	0.019017591	0.99053627	0.999592465	0.999999987	1	0.999999981
Gypsy_41C_OS_LTR#LTR/Gypsy	2	65.11593928	7.25E-15	3.61E-14	0.999992483	0.999994519	1.99E-08
rnd_1_family_29#LTR/Gypsy	2	78.26786008	1.01E-17	5.53E-17	0.999997245	0.999997467	4.82E-05
rnd_1_family_291#LTR/Gypsy	2	2.631929558	0.26821543	0.501078683	0.999999179	0.999999231	0.806021213
RETROSAT_2B_LTR#LTR/Gypsy	2	0.254298188	0.88060237	0.999592465	0.999999742	0.999999736	0.99712874
Gypsy_50C_OS_LTR#LTR/Gypsy	2	180.8896706	5.25E-40	6.11E-39	0.999992095	0.999992457	0.002043127
rnd_1_family_791#LTR/Copia	2	0.13706529	0.933762977	0.999592465	1	0.999999961	0.999999942
rnd_1_family_535#RC/Helitron	2	5.877408249	0.052934281	0.117792324	0.999999145	0.999999317	0.34993611
Gypsy_55_OS_LTR#LTR/Gypsy	2	37.26490941	8.09E-09	3.20E-08	0.999983698	0.9999841	0.644441613
Gypsy_5I_OS_LTR#LTR/Gypsy	2	24.01047377	6.11E-06	1.97E-05	0.999999018	0.999999158	0.011444983
Gypsy_5J_OS_LTR#LTR/Gypsy	2	0.106413553	0.94818393	0.999592465	0.999999924	0.999999905	0.980448584
Gypsy_5L_OS_LTR#LTR/Gypsy	2	4.065646858	0.130965228	0.266841651	0.999997886	0.999997991	0.80341449
Copia_92_OS_I#LTR/Copia	2	0.022856287	0.98863691	0.999592465	0.999999924	0.999999916	0.997526167
rnd_1_family_316#LTR/Copia	2	135.1014896	4.60E-30	3.75E-29	0.999997203	0.999997786	6.53E-10
Gypsy_74_OS_I#LTR/Gypsy	2	0.006678668	0.996666235	0.999592465	1	0.999999988	0.999999983
rnd_1_family_1001#LTR/Copia	2	0.089292081	0.956335926	0.999592465	0.999999903	0.999999905	0.999310244
rnd_1_family_320#LTR/Gypsy	2	5.160425248	0.075757894	0.163016987	0.999999125	0.999999165	0.766949957
rnd_1_family_107#LTR/Gypsy	2	50.1162749	1.31E-11	5.70E-11	0.999993439	0.99999345	0.996206662
rnd_6_family_1261#LTR/Gypsy	2	1.409511694	0.494229227	0.81156548	0.999999691	0.99999969	0.999128887
rnd_1_family_96#LTR/Gypsy	2	3.423010409	0.180593757	0.354111952	0.999999661	0.999999681	0.752458625
rnd_1_family_86#LTR/Gypsy	2	3.150128861	0.206994216	0.398112769	0.999999671	0.999999722	0.550577428
rnd_1_family_124#LTR/Gypsy	2	2.330652009	0.31182099	0.569459532	0.99999987	0.999999884	0.673725125
Gypsy_95_OS_LTR#LTR/Gypsy	2	0.056215054	0.972283815	0.999592465	0.999999912	0.999999936	0.991464556
rnd_1_family_125#Satellite	2	7.590234938	0.022480265	0.054285677	0.999997797	0.999998109	0.248450615
rnd_1_family_126#Satellite	2	35.00647499	2.50E-08	9.49E-08	0.999993825	0.999995172	0.002773509
rnd_1_family_128#LTR/Gypsy	2	1.026234715	0.598626534	0.903482639	0.99999928	0.999999444	0.83615511
rnd_1_family_346#LTR/Gypsy	2	0.149892335	0.927793431	0.999592465	0.999999961	1	0.999999942
rnd_1_family_348#LTR/Copia	2	268.9232253	4.02E-59	7.28E-58	0.999980705	0.999983994	3.02E-14
rnd_1_family_35#LTR/Gypsy	2	264.7882781	3.18E-58	5.60E-57	0.999992066	0.999991239	5.74E-11
rnd_1_family_601#LTR/Gypsy	2	0.101090331	0.950710988	0.999592465	0.999999903	0.999999913	0.984911619
rnd_1_family_351#LTR/Gypsy	2	10.61495432	0.00495441	0.012921102	0.99999908	0.99999919	0.156101337
rnd_1_family_352#LTR/Gypsy	2	1.678678321	0.431995909	0.73164294	0.999999692	0.999999752	0.73590757
rnd_1_family_606#LTR/Copia	2	131.7369508	2.48E-29	1.97E-28	0.999981684	0.999985096	1.54E-12
Gypsy_120_OS_LTR#LTR/Gypsy	2	3.037945826	0.218936639	0.418611989	0.999999666	0.999999694	0.671183478
rnd_1_family_361#LTR/Copia	2	145.5571839	2.47E-32	2.21E-31	0.999992754	0.999993364	7.69E-09
rnd_1_family_142#LTR/Gypsy	2	27.29801526	1.18E-06	3.99E-06	0.999997593	0.999998293	0.043652362
rnd_1_family_143#LTR/Gypsy	2	15.25017667	0.000488052	0.001383522	0.99999907	0.999999263	0.074956276
rnd_5_family_824#LTR/Copia	2	0.658558194	0.719442195	0.999592465	0.999999711	0.999999714	0.99820218
rnd_1_family_150#LTR/Gypsy	2	4.260412409	0.118812792	0.243603585	0.999999657	0.999999693	0.504690727
rnd_1_family_151#LTR/Gypsy	2	1.281294108	0.526951348	0.852536672	0.999999876	0.999999889	0.816815095
rnd_1_family_152#Satellite	2	9.680686455	0.007904341	0.020210314	0.999997727	0.999997976	0.214106308
rnd_1_family_384#LTR/Gypsy	2	0.607012299	0.738225349	0.999592465	0.999999721	0.999999777	0.894110152
rnd_1_family_632#Satellite	2	0.148339749	0.92851395	0.999592465	0.999999899	0.9999999	0.999318805
rnd_1_family_918#LTR/Copia	2	0.302498849	0.859633258	0.999592465	0.999999732	0.999999759	0.959091545
rnd_1_family_388#LTR/Copia	2	4.892616649	0.086612743	0.182755691	0.999999175	0.999999451	0.636061762
Helitron_N137_OS#RC/Helitron	2	1.195872505	0.549945414	0.867354092	0.999999692	0.999999701	0.974783061
rnd_1_family_168#LTR/Gypsy	2	39.83160617	2.24E-09	9.08E-09	0.999993602	0.999994496	0.000702949
rnd_1_family_173#LTR/Copia	2	1.418142682	0.492100979	0.810226865	0.99999969	0.999999691	0.999887085
Helitron_N171_OS#RC/Helitron	2	6.957739074	0.030842257	0.071818399	0.999999101	0.999999152	0.602595141
rnd_1_family_650#LTR/Gypsy	2	1.966302778	0.374130209	0.655733593	0.999999695	0.99999982	0.903354221
rnd_1_family_324#LTR/Gypsy	2	0.034705438	0.982796972	0.999592465	0.999999912	0.999999919	0.997055568
Gypsy_87_OS_LTR#LTR/Gypsy	2	306.0339576	3.51E-67	7.16E-66	0.99999114	0.999991656	8.12E-06
rnd_1_family_262#LTR/Gypsy	2	2.379506878	0.304296282	0.562042992	0.999999206	0.999999189	0.97558165
rnd_1_family_662#LTR/Gypsy	2	0.784745556	0.675452273	0.992899086	0.999999706	0.999999736	0.892324797
rnd_1_family_663#LTR/Gypsy	2	0.087488595	0.957198684	0.999592465	0.999999963	1	0.999999945
rnd_1_family_414#LTR/Gypsy	2	0.686216639	0.709561348	0.999592465	0.999999889	1	0.999999833
rnd_1_family_188#LTR/Gypsy	2	35.73242066	1.74E-08	6.68E-08	0.999998966	0.999999045	0.013493923
rnd_1_family_416#LTR/Gypsy	2	1.087093949	0.580684921	0.886666436	0.999999706	0.999999772	0.830580299
rnd_6_family_1691#LTR/Copia	2	0.003555337	0.998223911	0.999592465	0.999999989	1	0.999999984
rnd_3_family_139#LTR/Gypsy	2	528.113152	2.10E-115	1.95E-113	0.999979024	0.999981223	0
rnd_1_family_420#LTR/Copia	2	5.825166014	0.0543352	0.120498471	0.999997851	0.999998155	0.344719573
rnd_1_family_199#Satellite	2	29.03927787	4.95E-07	1.71E-06	0.9999975	0.999997812	0.005931098
rnd_4_family_108#LTR/Gypsy	2	0.054073964	0.973325245	0.999592465	0.999999913	0.999999943	0.99421055
rnd_1_family_200#LTR/Gypsy	2	10.20413223	0.006084163	0.01580428	0.999999076	0.99999916	0.235685655
rnd_1_family_7#LTR/Gypsy	2	521.6433795	5.33E-114	4.34E-112	0.999979032	0.999981859	0
rnd_4_family_156#LTR/Gypsy	2	6.693508621	0.035198412	0.081380726	0.999999106	0.99999913	0.870684617
rnd_6_family_3586#LTR/Copia	2	69.2556399	9.15E-16	4.70E-15	0.999992768	0.999993539	0.000103203
rnd_1_family_21#LINE/R1	2	83.25210632	8.36E-19	4.78E-18	0.999993133	0.999994346	1.07E-07
rnd_1_family_441#LTR/Gypsy	2	0.184686879	0.911791951	0.999592465	0.999999909	0.999999897	0.970930514
rnd_1_family_218#LTR/Copia	2	9.472510898	0.00877143	0.022166559	0.999999102	0.99999926	0.171314694
rnd_1_family_444#LTR/Gypsy	2	7.726412347	0.02100056	0.051282266	0.999994462	0.999994624	0.858536539
rnd_1_family_717#LINE/L1	2	0.01605576	0.992004258	0.999592465	1	0.999999987	0.999999981
rnd_1_family_224#LTR/Gypsy	2	60.89164332	5.99E-14	2.89E-13	0.999997364	0.999997812	1.60E-05
rnd_6_family_61#LTR/Copia	2	27.71752295	9.58E-07	3.27E-06	0.999997515	0.999997846	0.006629181
rnd_1_family_456#LTR/Copia	2	2.309457569	0.315142997	0.572348841	0.999999675	0.999999707	0.709010666
rnd_1_family_725#LTR/Gypsy	2	0.003978961	0.998012497	0.999592465	1	0.999999989	0.999999984
rnd_4_family_581#LINE/L1	2	0.278582825	0.86997447	0.999592465	0.99999992	0.999999896	0.954846198
rnd_1_family_558#LTR/Copia	2	0.041489906	0.979468744	0.999592465	0.999999911	0.999999919	0.995137536
rnd_1_family_317#LTR/Gypsy	2	1.150160979	0.562659579	0.867354092	0.999999702	0.999999756	0.805389909
rnd_4_family_63#LTR/Gypsy	2	0.582729203	0.747243182	0.999592465	0.999999721	0.999999713	0.988268977
rnd_1_family_474#LTR/Copia	2	4.87080291	0.087562588	0.184163894	0.999999136	0.99999922	0.494090462
rnd_4_family_76#LTR/Copia	2	1.011365265	0.603093743	0.906030232	0.999999697	0.999999715	0.925828409
rnd_4_family_79#LTR/Gypsy	2	375.3620436	3.10E-82	1.01E-80	0.999991391	0.999991947	4.68E-10
rnd_4_family_796#LTR/Gypsy	2	56.48168901	5.43E-13	2.51E-12	0.99999731	0.999997464	0.010352135
rnd_6_family_1201#LTR/Gypsy	2	198.8522706	6.60E-44	9.16E-43	0.999981253	0.99998473	2.39E-14
rnd_5_family_2663#LTR/Copia	2	2.370708377	0.305637907	0.562926314	0.999999673	0.9999997	0.741789849
rnd_1_family_856#LTR/Copia	2	0.284109783	0.867573633	0.999592465	0.999999732	0.999999751	0.975381132
rnd_1_family_263#Satellite	2	1.195877117	0.549944146	0.867354092	0.999999877	0.999999889	0.836438576
rnd_1_family_492#LTR/Copia	2	0.024640757	0.987755207	0.999592465	0.999999917	0.999999916	0.999893682
rnd_1_family_27#LTR/Copia	2	35.09233779	2.40E-08	9.14E-08	0.999997475	0.999997853	0.001488221
rnd_1_family_274#LTR/Gypsy	2	6.470842797	0.039343622	0.090007164	0.999999651	0.99999971	0.298184073
rnd_5_family_110#LTR/ERV1	2	0.013826773	0.993110456	0.999592465	0.999999988	1	0.999999981
rnd_1_family_594#LTR/Copia	2	1.046616382	0.59255701	0.900576155	0.999999703	0.99999975	0.820288702
rnd_1_family_28#LTR/Copia	2	160.7218476	1.26E-35	1.22E-34	0.999981075	0.999984629	3.90E-14
rnd_1_family_281#LTR/Gypsy	2	12.11805281	0.002336675	0.006321626	0.999999068	0.999999177	0.123493502
rnd_1_family_285#LTR/Gypsy	2	1.959476488	0.375409352	0.656211521	0.999999695	0.999999809	0.874685555
rnd_1_family_287#LTR/Gypsy	2	0.39984316	0.81879496	0.999592465	0.999999894	0.999999931	0.965651374
rnd_1_family_778#LTR/Gypsy	2	0.226322563	0.893006623	0.999592465	0.999999739	0.999999747	0.995108592
rnd_1_family_525#LTR/Gypsy	2	0.281886722	0.868538504	0.999592465	0.999999735	0.999999735	0.999999797
rnd_1_family_292#LTR/Gypsy	2	0.133776598	0.93529967	0.999592465	0.999999904	0.999999932	0.98210619
rnd_1_family_604#LTR/Copia	2	2.384991811	0.303462903	0.562042992	0.999999188	0.999999211	0.950031411
rnd_1_family_528#LTR/Gypsy	2	1.117216742	0.572004528	0.87546233	0.999999248	0.999999318	0.864611253
Helitron_16_OS#RC/Helitron	2	0.143921521	0.93056741	0.999592465	0.999999903	0.999999927	0.976958135
rnd_1_family_141#LTR/Copia	2	20.97791432	2.78E-05	8.64E-05	0.999994074	0.999995189	0.020950801
rnd_1_family_795#LTR/Gypsy	2	2.349186659	0.308944593	0.565819872	0.999999678	0.999999722	0.649133063
rnd_1_family_54#LTR/Gypsy	2	30.92041136	1.93E-07	6.84E-07	0.999997454	0.999997646	0.029846092
rnd_1_family_544#LTR/Gypsy	2	0.864773929	0.648958204	0.961638067	0.999999701	0.999999719	0.937735669
Gypsy_5D_OS_LTR#LTR/Gypsy	2	14.57017236	0.000685689	0.001927023	0.999994164	0.999994836	0.094842508
rnd_1_family_548#LTR/Gypsy	2	3.336443638	0.188582101	0.367031432	0.999999161	0.999999213	0.763090303
rnd_1_family_309#Satellite	2	1.017521551	0.601240189	0.905331647	0.999999702	0.999999698	0.994269227
rnd_1_family_31#LTR/Gypsy	2	150.5276903	2.06E-33	1.92E-32	0.999997095	0.999997352	6.68E-10
rnd_1_family_312#LTR/Copia	2	105.4520142	1.26E-23	8.67E-23	0.999997232	0.999997675	5.56E-09
rnd_1_family_557#LTR/Copia	2	2.325158265	0.3126787	0.569459532	0.999999677	0.999999716	0.667629862
rnd_5_family_917#LINE/R1	2	85.25391025	3.07E-19	1.80E-18	0.99999725	0.999997568	5.01E-07
rnd_1_family_828#LTR/ERV1	2	82.38382665	1.29E-18	7.31E-18	0.999992288	0.999994286	1.77E-10
rnd_1_family_163#LTR/Gypsy	2	0.257185548	0.87933198	0.999592465	0.999999759	0.999999736	0.969580606
rnd_1_family_843#LTR/Gypsy	2	1.169371084	0.557281076	0.867354092	0.999999693	0.999999701	0.979086942
rnd_1_family_57#LTR/Gypsy	2	35.7574443	1.72E-08	6.63E-08	0.999998994	0.999999177	0.00174234
rnd_1_family_574#LTR/Gypsy	2	0.075484609	0.96296106	0.999592465	0.999999964	1	0.999999945
rnd_1_family_322#LTR/Gypsy	2	0.029852504	0.985184593	0.999592465	0.999999915	0.999999926	0.995152786
rnd_1_family_11#LTR/Gypsy	2	148.4928749	5.69E-33	5.15E-32	0.999992647	0.999993179	2.63E-07
rnd_1_family_323#LTR/Gypsy	2	0.156315165	0.92481868	0.999592465	0.999999903	0.999999944	0.99077202
rnd_1_family_579#LTR/Gypsy	2	0.016210464	0.991927527	0.999592465	1	0.999999987	0.999999981
rnd_1_family_112#LTR/Gypsy	2	7.874215848	0.019504542	0.047988533	0.99999912	0.999999288	0.238625135
rnd_1_family_115#LTR/Gypsy	2	110.4600906	1.03E-24	7.56E-24	0.999982127	0.999984475	4.90E-09
rnd_5_family_3709#LTR/Copia	2	0.073820085	0.963762829	0.999592465	0.999999907	0.999999921	0.986407556
rnd_1_family_972#LTR/Copia	2	2.263349515	0.322492707	0.584070125	0.999999215	0.999999362	0.654586822
rnd_1_family_590#LTR/Gypsy	2	1.746520047	0.417587981	0.714612503	0.999999684	0.99999972	0.748461475
rnd_1_family_337#LTR/Copia	2	12.70489049	0.001742481	0.00477352	0.999999078	0.999999238	0.094349358
rnd_6_family_1435#LTR/Gypsy	2	7.460475408	0.023987133	0.05749857	0.999999096	0.999999146	0.578054629
rnd_1_family_34#LTR/Gypsy	2	111.6798057	5.61E-25	4.16E-24	0.999992269	0.999993046	2.88E-06
rnd_1_family_345#LTR/Gypsy	2	0.60158645	0.740230818	0.999592465	0.999999716	0.999999755	0.897107454
rnd_1_family_60#LTR/Copia	2	86.91782127	1.34E-19	8.00E-19	0.999997264	0.999997649	1.43E-07
rnd_1_family_884#LTR/Gypsy	2	0.777830325	0.67779177	0.992899086	0.999999282	0.999999375	0.874791447
rnd_1_family_885#LTR/Gypsy	2	2.148272529	0.341592674	0.613549375	0.999999686	0.999999754	0.690905186
rnd_1_family_886#LTR/Gypsy	2	0.218827076	0.896359662	0.999592465	0.999999894	0.999999897	0.99746887
rnd_5_family_1305#LTR/Copia	2	0.40268855	0.817630893	0.999592465	0.999999723	0.999999745	0.958190316
rnd_1_family_526#LTR/Gypsy	2	0.004075484	0.997964333	0.999592465	1	0.999999989	0.999999984
rnd_1_family_891#LTR/Gypsy	2	0.363161356	0.833950961	0.999592465	0.999999725	0.999999737	0.986858854
rnd_5_family_744#LTR/Gypsy	2	2.53923532	0.280939016	0.523349252	0.999999187	0.999999262	0.707833
rnd_4_family_206#LTR/Copia	2	33.57644932	5.12E-08	1.88E-07	0.999997455	0.999997728	0.00446017
rnd_1_family_364#Satellite	2	1.238097908	0.538456291	0.864713058	0.999999694	0.999999695	0.999726688
rnd_1_family_618#DNA/Zisupton	2	56.15634362	6.39E-13	2.94E-12	0.999992818	0.999993206	0.093596579
rnd_4_family_284#LTR/Gypsy	2	2.935108543	0.230488509	0.439410841	0.9999992	0.999999371	0.596751962
rnd_1_family_375#LTR/Copia	2	0.366010822	0.83276365	0.999592465	0.999999894	0.999999928	0.961766505
rnd_1_family_376#LTR/Copia	2	24.64301669	4.45E-06	1.45E-05	0.999997539	0.999997856	0.012176782
rnd_1_family_625#LTR/Copia	2	0.968487746	0.616162918	0.921417942	0.999999259	0.99999927	0.995241141
rnd_5_family_870#LTR/Gypsy	2	0.149484437	0.927982672	0.999592465	0.999999756	0.99999975	0.997828546
rnd_1_family_629#LTR/Copia	2	10.86176247	0.004379235	0.011559762	0.999999091	0.999999253	0.133608287
rnd_1_family_917#LTR/Gypsy	2	0.100738231	0.950878376	0.999592465	0.999999902	0.999999904	0.999477278
rnd_5_family_1992#LTR/Copia	2	0.167910242	0.91947252	0.999592465	0.999999752	0.999999794	0.968822599
rnd_1_family_968#LTR/Copia	2	0.207577779	0.901415576	0.999592465	0.9999999	0.999999894	0.989257296
rnd_1_family_241#LTR/Copia	2	283.3062958	3.03E-62	5.80E-61	0.999990877	0.999992939	0
rnd_1_family_391#LTR/Copia	2	332.8000289	5.41E-73	1.53E-71	0.999991659	0.999992596	2.32E-14
Helitron_N141_OS#RC/Helitron	2	28.11397069	7.85E-07	2.70E-06	0.999997564	0.999998109	0.010828069
rnd_1_family_170#LTR/Copia	2	0.296287154	0.862307299	0.999592465	0.999999732	0.999999757	0.963365063
rnd_6_family_1063#LTR/Gypsy	2	1.032253468	0.59682775	0.903387258	0.999999713	0.999999696	0.932414703
rnd_1_family_40#LTR/Gypsy	2	9.790180919	0.007483232	0.019208927	0.999999642	0.999999722	0.215654322
rnd_1_family_2#LTR/Gypsy	2	177.9122681	2.33E-39	2.62E-38	0.999990676	0.999991893	9.07E-10
rnd_1_family_852#LTR/Copia	2	0.883636547	0.642866451	0.955749653	0.999999881	0.999999897	0.851438767
rnd_1_family_489#LTR/Gypsy	2	0.276196309	0.871013194	0.999592465	0.999999894	0.99999991	0.949456964
rnd_4_family_145#LTR/Copia	2	466.6160773	4.74E-102	3.09E-100	0.999992034	0.999993267	0
rnd_5_family_106#LTR/Copia	2	37.99859253	5.61E-09	2.24E-08	0.999997483	0.999997968	0.00124583
rnd_1_family_664#LTR/Gypsy	2	1.16631512	0.558133242	0.867354092	0.999999704	0.999999769	0.817694562
rnd_1_family_672#LTR/Gypsy	2	3.638066985	0.162182426	0.322387017	0.99999967	0.999999733	0.516805996
rnd_1_family_591#LTR/Copia	2	3.542218912	0.170144117	0.337185301	0.999999675	0.999999763	0.631261125
rnd_5_family_1127#LTR/Copia	2	1.212326075	0.545439691	0.867354092	0.999999743	0.999999698	0.79629129
rnd_6_family_1737#DNA/Novosib	2	0.003260942	0.998370857	0.999592465	1	0.999999989	0.999999984
rnd_1_family_677#LTR/Copia	2	97.81534822	5.75E-22	3.71E-21	0.999981696	0.999983211	9.51E-05
rnd_1_family_422#LTR/Copia	2	83.81245285	6.31E-19	3.64E-18	0.999993064	0.999993928	5.07E-07
rnd_1_family_550#LTR/Gypsy	2	0.194823993	0.907182173	0.999592465	0.999999748	0.99999979	0.963933932
rnd_5_family_646#LTR/Copia	2	0.720899039	0.697362777	0.999592465	0.999999883	0.999999898	0.880452311
rnd_1_family_555#LTR/Gypsy	2	5.150600455	0.076130963	0.163280881	0.999999141	0.999999257	0.390776122
rnd_5_family_9#LTR/Gypsy	2	17.45135093	0.000162363	0.000481185	0.999999026	0.999999088	0.19585858
rnd_6_family_212#LTR/Gypsy	2	32.02963784	1.11E-07	3.99E-07	0.999998997	0.999999152	0.002592492
rnd_1_family_855#LTR/Gypsy	2	0.016980274	0.991545803	0.999592465	0.999999919	0.999999925	0.998481541
rnd_1_family_36#LTR/Copia	2	18.89881983	7.87E-05	0.000236571	0.999993944	0.999994852	0.027590548
rnd_4_family_272#LTR/Gypsy	2	324.3735868	3.66E-71	8.52E-70	0.999992202	0.99999266	1.89E-12
rnd_1_family_710#LTR/Copia	2	5.413304446	0.06675993	0.145576838	0.999999652	0.999999695	0.379255658
rnd_1_family_802#LTR/Copia	2	4.689770806	0.095858187	0.200319031	0.999999159	0.999999316	0.418868487
rnd_1_family_446#LTR/Gypsy	2	0.036368005	0.981980329	0.999592465	0.999999912	0.99999992	0.995809872
rnd_1_family_453#LTR/Gypsy	2	329.4812592	2.84E-72	7.42E-71	0.999980696	0.999989103	5.92E-08
rnd_1_family_520#LTR/Copia	2	0.506035622	0.776454052	0.999592465	0.999999719	0.99999972	0.999886646
rnd_1_family_722#LTR/Copia	2	42.57770384	5.68E-10	2.33E-09	0.9999935	0.999994475	0.000310992
rnd_1_family_424#LTR/Gypsy	2	1.569798478	0.456165663	0.762615416	0.999999687	0.999999722	0.774320664
rnd_5_family_2768#LTR/Copia	2	0.191786806	0.908560861	0.999592465	0.999999752	0.999999805	0.965462317
rnd_5_family_1019#LTR/Copia	2	10.83187195	0.004445175	0.011639575	0.99999772	0.999998032	0.139200057
rnd_5_family_1462#LTR/Copia	2	6.963307547	0.030756505	0.071818399	0.99999911	0.999999112	0.99917861
rnd_5_family_2110#LTR/Gypsy	2	0.256508783	0.87962958	0.999592465	0.999999893	0.9999999	0.974778839
rnd_4_family_651#LTR/Gypsy	2	3.154815843	0.206509694	0.398112769	0.999999166	0.999999187	0.94870593
rnd_4_family_728#LTR/Gypsy	2	196.5451132	2.09E-43	2.78E-42	0.999992479	0.999993237	2.84E-13
rnd_6_family_958#LTR/Gypsy	2	23.04851514	9.89E-06	3.14E-05	0.999999011	0.999999116	0.023061076
rnd_6_family_976#LTR/Gypsy	2	577.2793578	4.42E-126	5.76E-124	0.999978988	0.999981997	0
rnd_1_family_549#LTR/Gypsy	2	0.032489043	0.983886709	0.999592465	1	0.999999986	0.99999998
rnd_5_family_1278#LTR/Copia	2	1.149960715	0.562715922	0.867354092	0.999999247	0.999999256	0.995265552
rnd_1_family_811#LTR/Gypsy	2	0.019265573	0.99041346	0.999592465	0.999999987	1	0.999999981
rnd_6_family_619#LTR/Copia	2	451.4784731	9.18E-99	4.99E-97	0.999991429	0.99999229	2.98E-14
rnd_1_family_89#LTR/Gypsy	2	101.1455575	1.09E-22	7.16E-22	0.99999725	0.999997724	1.63E-08
rnd_5_family_314#Satellite	2	0.02011798	0.989991433	0.999592465	0.999999918	0.999999918	0.999989774
rnd_1_family_763#LTR/Copia	2	22.3064577	1.43E-05	4.51E-05	0.999994006	0.999994995	0.015385929
rnd_1_family_867#LTR/Gypsy	2	1.17320918	0.556212652	0.867354092	0.999999695	0.999999729	0.829537627
rnd_1_family_873#LTR/Gypsy	2	48.93848118	2.36E-11	1.02E-10	0.999996009	0.999993738	0.028706576
rnd_1_family_595#LTR/Copia	2	0.293679504	0.86343233	0.999592465	0.999999739	0.999999786	0.945784393
rnd_1_family_774#LTR/Copia	2	0.277332631	0.870518458	0.999592465	0.999999895	0.999999915	0.949708538
rnd_1_family_880#LTR/Copia	2	3.420088478	0.180857792	0.354111952	0.999997993	0.999998407	0.535222531
rnd_1_family_578#LTR/Copia	2	18.61888681	9.06E-05	0.000270864	0.999994098	0.999993978	0.827815236
rnd_1_family_91#LTR/Gypsy	2	45.23568374	1.50E-10	6.37E-10	0.999997409	0.999997761	0.000268249
rnd_1_family_777#LTR/Gypsy	2	5.176810889	0.075139759	0.162222261	0.999999159	0.999999349	0.423405251
rnd_5_family_12#LTR/Gypsy	2	316.2854675	2.09E-69	4.39E-68	0.99999236	0.999993387	2.60E-14
rnd_1_family_325#LTR/Gypsy	2	982.434015	4.65E-214	1.51E-211	0.999991637	0.999992797	0
rnd_1_family_783#LTR/Gypsy	2	6.10203293	0.04731081	0.106367752	0.999999149	0.999999357	0.393720585
rnd_1_family_752#LTR/Copia	2	169.4170753	1.63E-37	1.63E-36	0.999992768	0.999994106	6.61E-14
rnd_1_family_639#LTR/Copia	2	19.17967947	6.84E-05	0.000206528	0.999999031	0.999999147	0.034045855
rnd_1_family_609#LTR/Copia	2	177.3408244	3.10E-39	3.42E-38	0.999991367	0.999993147	3.72E-14
rnd_1_family_898#LTR/Gypsy	2	0.04942158	0.975592022	0.999592465	0.999999924	0.99999991	0.991065018
rnd_4_family_28#LTR/Copia	2	180.0251778	8.09E-40	9.26E-39	0.999992655	0.999993408	9.99E-13
rnd_1_family_308#LTR/Gypsy	2	4.994480251	0.082311856	0.175383431	0.999999128	0.999999172	0.740192104
rnd_5_family_1763#LTR/Copia	2	7.36569108	0.025151304	0.060068315	0.999999098	0.999999161	0.478333969
rnd_5_family_116#LTR/Copia	2	0.133577495	0.935392784	0.999592465	1	0.999999962	0.999999942
rnd_5_family_568#DNA/Zisupton	2	0.045873157	0.977324465	0.999592465	0.99999991	0.999999917	0.995598852
rnd_4_family_344#LTR/Gypsy	2	29.92361106	3.18E-07	1.12E-06	0.999997466	0.999997679	0.021162299
rnd_5_family_1842#LTR/Copia	2	0.184853798	0.911715856	0.999592465	0.999999896	0.999999907	0.973965894
rnd_5_family_85#LTR/Gypsy	2	4.922107916	0.085344954	0.180665291	0.999999147	0.999999272	0.398185714
rnd_5_family_1751#LTR/Gypsy	2	0.226759613	0.8928115	0.999592465	0.999999739	0.999999745	0.997053587
rnd_5_family_989#LTR/Gypsy	2	1.137864489	0.566129604	0.870557787	0.999999244	0.999999299	0.897050416
rnd_6_family_1392#LTR/Copia	2	32.69746726	7.94E-08	2.89E-07	0.999997533	0.999998095	0.005910231
rnd_1_family_921#LTR/Gypsy	2	0.065296281	0.967879057	0.999592465	0.999999908	0.99999992	0.988552934
rnd_1_family_393#LTR/Copia	2	1.678527796	0.432028423	0.73164294	0.999999216	0.999999281	0.823995386
rnd_1_family_623#LTR/Gypsy	2	0.015142352	0.992457413	0.999592465	0.999999967	0.99999997	0.998162685
rnd_5_family_2410#LTR/Copia	2	0.08802012	0.95694433	0.999592465	0.999999963	1	0.999999945
rnd_1_family_105#LTR/Gypsy	2	96.58936663	1.06E-21	6.72E-21	0.999998898	0.999999054	2.41E-08
rnd_1_family_716#LTR/Copia	2	0.202452871	0.903728374	0.999592465	0.999999742	0.999999762	0.980316903
rnd_5_family_2044#LTR/Gypsy	2	0.055477174	0.972642595	0.999592465	0.999999965	1	0.999999947
rnd_1_family_805#LTR/Copia	2	0.062564194	0.969202125	0.999592465	0.999999911	0.999999934	0.989820479
rnd_1_family_809#LTR/Copia	2	1.165474889	0.558367772	0.867354092	0.999999696	0.999999696	0.999939581
rnd_4_family_615#LTR/Gypsy	2	0.006585773	0.996712529	0.999592465	0.999999988	1	0.999999983
rnd_6_family_1050#LTR/Copia	2	2.352806941	0.308385865	0.565819872	0.999999213	0.999999367	0.647189355
rnd_1_family_581#LTR/Gypsy	2	1.927775305	0.381407221	0.663140022	0.999999204	0.999999228	0.956362576
rnd_5_family_557#LTR/ERV1	2	1.44408147	0.485759936	0.801811338	0.999999247	0.999999384	0.761039667
rnd_6_family_443#LTR/Copia	2	0.520240134	0.770959013	0.999592465	0.999999722	0.999999766	0.906495509
rnd_5_family_245#LTR/Copia	2	67.02239715	2.79E-15	1.40E-14	0.999993264	0.99999397	3.10E-05
rnd_5_family_1117#LTR/DIRS	2	0.143884161	0.930584793	0.999592465	0.9999999	0.999999913	0.975111513
rnd_1_family_92#LTR/Gypsy	2	5.225631248	0.073327789	0.158836275	0.999999152	0.999999316	0.384655417
rnd_1_family_88#LTR/Copia	2	1.031080864	0.597177773	0.903387258	0.999999269	0.999999394	0.822365938
rnd_1_family_645#LTR/Gypsy	2	1.198053558	0.549346011	0.867354092	0.999999695	0.999999731	0.81863209
rnd_5_family_949#LTR/Copia	2	1.256441252	0.533540325	0.858934054	0.999999248	0.999999241	0.996966871
rnd_6_family_930#LTR/Gypsy	2	553.2507308	7.30E-121	7.93E-119	0.999979417	0.999982089	0
rnd_1_family_398#LTR/Gypsy	2	4.677049342	0.096469858	0.200512639	0.999997895	0.99999819	0.427729959
rnd_6_family_4052#LTR/Copia	2	0.152002456	0.926815069	0.999592465	0.999999903	0.999999935	0.983866238
rnd_1_family_545#LTR/Gypsy	2	0.196384708	0.906474523	0.999592465	0.999999895	0.999999898	0.997615004
rnd_5_family_98#LTR/Gypsy	2	1.118094363	0.571753582	0.87546233	0.999999704	0.999999763	0.815896159
rnd_5_family_547#LTR/Gypsy	2	0.11572854	0.943778038	0.999592465	0.999999901	0.999999903	0.998035021
rnd_6_family_87#LTR/Copia	2	1.641162649	0.440175695	0.741587993	0.999999688	0.999999732	0.738558172
rnd_6_family_439#LTR/Copia	2	0.270755221	0.87338605	0.999592465	0.999999733	0.999999746	0.987060685
